# Supplementary material for: Patterns of Diversity of Fusarium Fungi Contaminating Soybean Grains
Source: Toxins (Basel). 2021 Dec 10;13(12):884. doi: 10.3390/toxins13120884 (PMC8706617; doi:10.3390/toxins13120884)
Supplement: Supplementary file 1 [file toxins-13-00884-s001.zip]

Archive with 3 entries (3 files):
- Table S1 Species and mycotoxin genotype identification of Fusarium species.xlsx
- Table S2 Species identification using BLAST software.xlsx
- toxins-1416466-sm-final.pdf
