# Supplementary material for: Patterns of Diversity of Fusarium Fungi Contaminating Soybean Grains
Source: Toxins (Basel). 2021 Dec 10;13(12):884. doi: 10.3390/toxins13120884 (PMC8706617; doi:10.3390/toxins13120884)
Supplement: Supplementary file 1 [file toxins-13-00884-s001.zip › Table S1 Species and mycotoxin genotype identification of Fusarium species.xlsx]

## Sheet: Arkusz1
Identification of Fusarium species and enniatin genotype by PCR analyses
				Results of PCR analyses
Fusarium species	Strain Code	Year of Isolation	Geographical origin/soybean variety	Fungi Quant	F. avenaceum	F. culmorum	F. equiseti	F. graminearum	F. langsethiae	F. poae	F. proliferatum	F. sporotrichioides	F. subglutinans	F. verticillioides	Enniatin genotype
				TaqMan			SybrGreen	TaqMan	SybrGreen						TaqMan
				CT (cycle threshold) Mean ± CT SD (standard deviation)
F. avenaceum	S17/3	2017	Braniewo district/Sonet	17,6 ± 0,17	28,5 ± 0,16	n.t.	n.t.	n.t.	n.t.	n.t.	n.t.	n.t.	n.t.	n.t.	26,0 ± 0,27
	S17/4	2017	Braniewo district/Sonet	16,8 ± 0,04	22,7 ± 0,08	n.t.	n.t.	n.t.	n.t.	n.t.	n.t.	n.t.	n.t.	n.t.	18,7 ± 0,56
	S17/5	2017	Braniewo district/Sonet	18,1 ± 0,14	24,1 ± 0,06	n.t.	n.t.	n.t.	n.t.	n.t.	n.t.	n.t.	n.t.	n.t.	18,1 ± 0,27
	S17/6	2017	Braniewo district/Sonet	15,7 ± 0,03	22,7 ± 0,04	n.t.	n.t.	n.t.	n.t.	n.t.	n.t.	n.t.	n.t.	n.t.	18,5 ± 0,09
	S17/7	2017	Braniewo district/Sonet	12,8 ± 0,19	23,7 ± 0,23	n.t.	n.t.	n.t.	n.t.	n.t.	n.t.	n.t.	n.t.	n.t.	19,6 ± 0,49
	S17/9	2017	Braniewo district/Sonet	16,4 ± 0,27	23,1 ± 0,25	n.t.	n.t.	n.t.	n.t.	n.t.	n.t.	n.t.	n.t.	n.t.	18,5 ± 0,20
	S17/10	2017	Braniewo district/Sonet	17,7 ± 0,18	23,7 ± 0,08	n.t.	n.t.	n.t.	n.t.	n.t.	n.t.	n.t.	n.t.	n.t.	19,3 ± 0,03
	S17/17	2017	Braniewo district/Sonet	14,9 ± 0,10	22,1 ± 0,14	n.t.	n.t.	n.t.	n.t.	n.t.	n.t.	n.t.	n.t.	n.t.	17,5 ± 0,20
	S17/22	2017	Braniewo district/Sonet	12,8 ± 0,25	21,0 ± 0,66	n.t.	n.t.	n.t.	n.t.	n.t.	n.t.	n.t.	n.t.	n.t.	16,3 ± 0,10
	S18/16	2018	Bałdy/Pollux	10,7 ± 0,14	21,0 ± 0,40	n.t.	n.t.	n.t.	n.t.	n.t.	n.t.	n.t.	n.t.	n.t.	19,2 ± 1,44
	S18/17	2018	Bałdy/Pollux	12,1 ± 0,35	20,8 ± 0,00	n.t.	n.t.	n.t.	n.t.	n.t.	n.t.	n.t.	n.t.	n.t.	23,1 ± 0,12
	S18/22	2018	Bałdy/Tourmaline	13,9 ± 0,01	22,4 ± 0,03	n.t.	n.t.	n.t.	n.t.	n.t.	n.t.	n.t.	n.t.	n.t.	24,9 ± 0,23
	S18/24	2018	Bałdy/Tourmaline	13,9 ± 0,50	21,2 ± 0,28	n.t.	n.t.	n.t.	n.t.	n.t.	n.t.	n.t.	n.t.	n.t.	19.7 ± 0,09
	S18/31	2018	Szelejewo/Annushka	14,0 ± 0,05	22,0 ± 0,12	n.t.	n.t.	n.t.	n.t.	n.t.	n.t.	n.t.	n.t.	n.t.	17,6 ± 0,04
	S18/32	2018	Szelejewo/Annushka	12,9 ± 0,14	21,4 ± 0,07	n.t.	n.t.	n.t.	n.t.	n.t.	n.t.	n.t.	n.t.	n.t.	23,5 ± 0,41
	S18/33	2018	Szelejewo/Annushka	13,0 ± 0,02	21,7 ± 0,16	n.t.	n.t.	n.t.	n.t.	n.t.	n.t.	n.t.	n.t.	n.t.	18,8 ± 0,32
	S18/35	2018	Szelejewo/Annushka	11,9 ± 0,57	20,5 ± 0,06	n.t.	n.t.	n.t.	n.t.	n.t.	n.t.	n.t.	n.t.	n.t.	23,6 ± 0,16
	S18/36	2018	Szelejewo/Annushka	11,2 ± 0,14	20,1 ± 0,59	n.t.	n.t.	n.t.	n.t.	n.t.	n.t.	n.t.	n.t.	n.t.	21,5 ± 0,60
	S18/48	2018	Wrócikowo/Madlen	11,6 ± 0,47	20,6 ± 0,05	n.t.	n.t.	n.t.	n.t.	n.t.	n.t.	n.t.	n.t.	n.t.	18,5 ± 0,22
	S18/50	2018	Wrócikowo/Madlen	11,2 ± 2,38	20,5 ± 0,34	n.t.	n.t.	n.t.	n.t.	n.t.	n.t.	n.t.	n.t.	n.t.	18,7 ± 0,38
	S18/51	2018	Wrócikowo/Madlen	14,3 ± 0,07	23,7 ± 0,09	n.t.	n.t.	n.t.	n.t.	n.t.	n.t.	n.t.	n.t.	n.t.	25,9 ± 0,19
	S18/53	2018	Wrócikowo/Madlen	15,0 ± 0,04	22,5 ± 0,12	n.t.	n.t.	n.t.	n.t.	n.t.	n.t.	n.t.	n.t.	n.t.	20,3 ± 0,32
	S18/56	2018	Wrócikowo/Petrina	12,2 ± 0,20	21,2 ± 0,12	n.t.	n.t.	n.t.	n.t.	n.t.	n.t.	n.t.	n.t.	n.t.	19,5 ± 0,25
	S18/57	2018	Klekotki/Annushka	11,9 ± 0,16	21,1 ± 0,77	n.t.	n.t.	n.t.	n.t.	n.t.	n.t.	n.t.	n.t.	n.t.	17,6 ± 0,23
	S18/58	2018	Klekotki/Annushka	12,3 ± 0,10	21,0 ± 0,17	n.t.	n.t.	n.t.	n.t.	n.t.	n.t.	n.t.	n.t.	n.t.	18,2 ± 0,27
	S18/59	2018	Klekotki/Annushka	11,8 ± 0,12	20,7 ± 0,99	n.t.	n.t.	n.t.	n.t.	n.t.	n.t.	n.t.	n.t.	n.t.	22,7 ± 0,44
	S18/60	2018	Wrócikowo/Madlen	12,0 ± 0,14	20,1 ± 0,11	n.t.	n.t.	n.t.	n.t.	n.t.	n.t.	n.t.	n.t.	n.t.	22,6 ± 0,56
	S18/61	2018	Wrócikowo/Madlen	11,7 ± 0,11	20,7 ± 0,11	n.t.	n.t.	n.t.	n.t.	n.t.	n.t.	n.t.	n.t.	n.t.	18,9 ± 0,07
	S18/62	2018	Wrócikowo/Madlen	14,0 ± 0,33	22,5 ± 0,23	n.t.	n.t.	n.t.	n.t.	n.t.	n.t.	n.t.	n.t.	n.t.	20,5 ± 0,13
	S18/63	2018	Wrócikowo/Madlen	15,4 ± 0,11	23,8 ± 0,07	n.t.	n.t.	n.t.	n.t.	n.t.	n.t.	n.t.	n.t.	n.t.	22,0 ± 0,09
	S18/64	2018	Wrócikowo/Madlen	12,5 ± 0,14	21,3 ± 0,08	n.t.	n.t.	n.t.	n.t.	n.t.	n.t.	n.t.	n.t.	n.t.	22,5 ± 0,08
	S18/65	2018	Wrócikowo/Madlen	11,8 ± 0,09	20,7 ± 0,05	n.t.	n.t.	n.t.	n.t.	n.t.	n.t.	n.t.	n.t.	n.t.	18,4 ± 0,04
	S18/69	2018	Wrócikowo/Madlen	11,2 ± 0,21	19,9 ± 0,53	n.t.	n.t.	n.t.	n.t.	n.t.	n.t.	n.t.	n.t.	n.t.	17,8 ± 0,09
	S18/70	2018	Klekotki/Annushka	12,6 ± 0,12	21,2 ± 0,22	n.t.	n.t.	n.t.	n.t.	n.t.	n.t.	n.t.	n.t.	n.t.	18,5 ± 0,26
	S18/71	2018	Klekotki/Annushka	13,8 ± 0,12	22,0 ± 1,15	n.t.	n.t.	n.t.	n.t.	n.t.	n.t.	n.t.	n.t.	n.t.	19,0 ± 0,10
	S18/73	2018	Wrócikowo/Petrina	12,4 ± 0,08	20,5 ± 0,27	n.t.	n.t.	n.t.	n.t.	n.t.	n.t.	n.t.	n.t.	n.t.	18,1 ± 0,05
	S18/74	2018	Klekotki/Annushka	26,9 ± 0,65	25,0 ± 0,03	n.t.	n.t.	n.t.	n.t.	n.t.	n.t.	n.t.	n.t.	n.t.	22,6 ± 0,18
	S18/75	2018	Wrócikowo/Madlen	11,5 ± 0,12	20,5 ± 0,13	n.t.	n.t.	n.t.	n.t.	n.t.	n.t.	n.t.	n.t.	n.t.	18,2 ± 0,24
	S18/76	2018	Wrócikowo/Madlen	12,2 ± 0,18	22,3 ± 1,59	n.t.	n.t.	n.t.	n.t.	n.t.	n.t.	n.t.	n.t.	n.t.	21,5 ± 0,15
	S19/2	2019	Poświętne/Erica	11,0 ± 0,16	19,13 ± 0,19	n.t.	n.t.	n.t.	n.t.	n.t.	n.t.	n.t.	n.t.	n.t.	17,9 ± 0,28
F. culmorum	S18/1	2018	Płośnica/Aldana	10,6 ± 0,16	-	12,8 ± 0,16	n.t.	n.t.	n.t.	n.t.	n.t.	n.t.	n.t.	n.t.	-
F. equiseti	S17/22	2017	Braniewo district/Sonet	20,9 ± 0,13	-	-	24,1 ± 0,49	n.t.	n.t.	n.t.	n.t.	n.t.	n.t.	n.t.	n.t.
	S18/5	2018	Tomaszkowo/Amadine	16,6 ± 0,46	-	-	23,4 ± 0,42	n.t.	n.t.	n.t.	n.t.	n.t.	n.t.	n.t.	n.t.
	S18/6	2018	Tomaszkowo/Amadine	12,0 ± 0,29	-	-	17,7 ± 0,77	n.t.	n.t.	n.t.	n.t.	n.t.	n.t.	n.t.	n.t.
	S18/8	2018	Tomaszkowo/Amadine	15,6 ± 0,08	-	-	20,8 ± 0,05	n.t.	n.t.	n.t.	n.t.	n.t.	n.t.	n.t.	n.t.
	S18/9	2018	Bałdy/Pollux	15,6 ± 0,30	-	-	22,9 ± 0,25	n.t.	n.t.	n.t.	n.t.	n.t.	n.t.	n.t.	n.t.
	S18/11	2018	Bałdy/Pollux	13,9 ± 0,03	-	-	20,3 ± 0,69	n.t.	n.t.	n.t.	n.t.	n.t.	n.t.	n.t.	n.t.
	S18/12	2018	Bałdy/Pollux	14,4 ±0,22	-	-	24,8 ± 0,15	n.t.	n.t.	n.t.	n.t.	n.t.	n.t.	n.t.	n.t.
	S18/13	2018	Bałdy/Pollux	12,7 ± 0,26	-	-	19,1 ± 0,42	n.t.	n.t.	n.t.	n.t.	n.t.	n.t.	n.t.	n.t.
	S18/15	2018	Bałdy/Pollux	14,3 ± 0,04	-	-	19,9 ± 0,44	n.t.	n.t.	n.t.	n.t.	n.t.	n.t.	n.t.	n.t.
	S18/18	2018	Bałdy/Pollux	11,0 ± 0,27	-	-	16,4 ± 0,17	n.t.	n.t.	n.t.	n.t.	n.t.	n.t.	n.t.	n.t.
	S18/19	2018	Bałdy/Pollux	13,2 ± 0,05	-	-	17,6 ± 0,06	n.t.	n.t.	n.t.	n.t.	n.t.	n.t.	n.t.	n.t.
	S18/20	2018	Bałdy/Tourmaline	17,1 ± 0,16	-	-	23,6 ± 1,29	n.t.	n.t.	n.t.	n.t.	n.t.	n.t.	n.t.	n.t.
	S18/21	2018	Bałdy/Tourmaline	15,7 ± 0,09	-	-	22,2 ± 0,27	n.t.	n.t.	n.t.	n.t.	n.t.	n.t.	n.t.	n.t.
	S18/23	2018	Bałdy/Tourmaline	17,8 ± 0,05	-	-	23,4 ± 0,05	n.t.	n.t.	n.t.	n.t.	n.t.	n.t.	n.t.	n.t.
	S18/27	2018	Szelejewo/Aligator	14,7 ± 0,13	-	-	21,0 ± 0,38	n.t.	n.t.	n.t.	n.t.	n.t.	n.t.	n.t.	n.t.
	S18/28	2018	Szelejewo/Lissabon	12,9 ± 0,04	-	-	18,0 ± 0,10	n.t.	n.t.	n.t.	n.t.	n.t.	n.t.	n.t.	n.t.
	S18/29	2018	Szelejewo/Annushka	13,9 ± 0,31	-	-	17,5 ± 0,55	n.t.	n.t.	n.t.	n.t.	n.t.	n.t.	n.t.	n.t.
	S18/38	2018	Szelejewo/Aldana	13,4 ± 0,21	-	-	18,9 ± 0,45	n.t.	n.t.	n.t.	n.t.	n.t.	n.t.	n.t.	n.t.
	S18/46	2018	Tomaszkowo/Amadine	17,5 ± 0,04	-	-	24,6 ± 0,19	n.t.	n.t.	n.t.	n.t.	n.t.	n.t.	n.t.	n.t.
	S18/52	2018	Wrócikowo/Madlen	11,1 ± 0,71	-	-	16,0 ± 0,19	n.t.	n.t.	n.t.	n.t.	n.t.	n.t.	n.t.	n.t.
	S18/54	2018	Szelejewo/Aldana	15,0 ± 0,21	-	-	20,4 ± 0,06	n.t.	n.t.	n.t.	n.t.	n.t.	n.t.	n.t.	n.t.
	S18/72	2018	Szelejewo/Aligator	11,9 ± 0,05	-	-	16,0 ± 0,19	n.t.	n.t.	n.t.	n.t.	n.t.	n.t.	n.t.	n.t.
F. graminearum	S17/12	2017	Braniewo district/Sonet	19,5 ± 0,19	-	-	-	23,9 ± 0,34	n.t.	n.t.	n.t.	n.t.	n.t.	n.t.	n.t.
	S17/21	2017	Braniewo district/Sonet	15,5 ± 0,06	-	-	-	22,6 ± 0,13	n.t.	n.t.	n.t.	n.t.	n.t.	n.t.	n.t.
	S18/4	2018	Tomaszkowo/Amadine	12,5 ± 0,22	-	-	-	19,8 ± 0,09	n.t.	n.t.	n.t.	n.t.	n.t.	n.t.	n.t.
	S18/49	2018	Wrócikowo/Madlen	11,5 ± 0,15	-	-	-	18,8 ± 0,10	n.t.	n.t.	n.t.	n.t.	n.t.	n.t.	n.t.
	S18/55	2018	Wrócikowo/Petrina	15,5 ± 0,05	-	-	-	22,0 ± 0,09	n.t.	n.t.	n.t.	n.t.	n.t.	n.t.	n.t.
	S18/66	2018	Wrócikowo/Petrina	15,5 ± 0,05	-	-	-	18,7 ± 0,13	n.t.	n.t.	n.t.	n.t.	n.t.	n.t.	n.t.
F. sporotrichioides	S17/13	2017	Braniewo district/Sonet	15,4 ± 0,07	-	-	-	-	n.t.	n.t.	n.t.	23,4 ± 1,15	n.t.	n.t.	n.t.
	S17/15	2017	Braniewo district/Sonet	14,4 ± 0,59	-	-	-	-	n.t.	n.t.	n.t.	23,1 ± 0,09	n.t.	n.t.	n.t.
	S17/16	2017	Braniewo district/Sonet	13,6 ± 0,23	-	-	-	-	n.t.	n.t.	n.t.	22,1 ± 0,45	n.t.	n.t.	n.t.
	S17/19	2017	Braniewo district/Sonet	12,8 ± 0,05	-	-	-	-	n.t.	n.t.	n.t.	22,0 ± 0,92	n.t.	n.t.	n.t.
	S17/20	2017	Braniewo district/Sonet	11,2 ± 0,22	-	-	-	-	n.t.	n.t.	n.t.	20,4 ± 0,37	n.t.	n.t.	n.t.
	S18/41	2018	Tomaszkowo/Amadine	12,7 ± 0,18	-	-	-	-	n.t.	n.t.	n.t.	23,9 ± 0,58	n.t.	n.t.	n.t.
	S18/42	2018	Tomaszkowo/Amadine	11,8 ± 0,09	-	-	-	-	n.t.	n.t.	n.t.	23,4 ± 0,32	n.t.	n.t.	n.t.
	S18/43	2018	Tomaszkowo/Amadine	11,7 ± 0,42	-	-	-	-	n.t.	n.t.	n.t.	22,4 ± 0,24	n.t.	n.t.	n.t.
	S18/44	2018	Tomaszkowo/Amadine	12,9 ± 0,11	-	-	-	-	n.t.	n.t.	n.t.	23,5 ± 1,40	n.t.	n.t.	n.t.
	S18/45	2018	Tomaszkowo/Amadine	13,4 ± 0,24	-	-	-	-	n.t.	n.t.	n.t.	24,1 ± 2,62	n.t.	n.t.	n.t.
	S18/47	2018	Tomaszkowo/Amadine	13,1 ± 0,34	-	-	-	-	n.t.	n.t.	n.t.	25,3 ± 0,90	n.t.	n.t.	n.t.
Isolates not identified with PCR	S17/1	2017	Braniewo district/Sonet	19,2 ± 0,06	-	-	-	-	-	-	-	-	-	-	n.t.
	S17/8	2017	Braniewo district/Sonet	18,7 ± 0,18	-	-	-	-	-	-	-	-	-	-	n.t.
	S17/14	2017	Braniewo district/Sonet	17,0 ± 0,09	-	-	-	-	-	-	-	-	-	-	n.t.
	S18/2	2018	Płośnica/Merlin	15,3 ± 0,14	-	-	-	-	-	-	-	-	-	-	n.t.
	S18/7	2018	Płośnica/Merlin	14,1 ± 0,17	-	-	-	-	-	-	-	-	-	-	n.t.
	S18/25	2018	Bałdy/Tourmaline	11,9 ± 0,08	-	-	-	-	-	-	-	-	-	-	n.t.
	S18/26	2018	Bałdy/Tourmaline	13,9 ± 0,08	-	-	-	n.t.	-	-	-	n.t.	-	-	n.t.
	S18/30	2018	Szelejewo/Annushka	12,3 ± 0,14	-	-	-	-	-	-	-	-	-	-	n.t.
	S18/34	2018	Szelejewo/Annushka	17,5 ± 0,68	-	-	-	-	-	-	-	-	-	-	n.t.
	S18/39	2018	Szelejewo/Aldana	11,8 ± 0,22	-	-	-	-	-	-	-	-	-	-	n.t.
	S18/40	2018	Szelejewo/Annushka	11,0 ± 0,05	-	-	-	-	-	-	-	-	-	-	n.t.
	S19/1	2019	Poświętne/Erica	13,1 ± 0,09	-	-	-	-	-	-	-	-	-	-	n.t.
	S19/3	2019	Poświętne/Erica	13,8 ± 0,21	-	-	-	-	-	-	-	-	-	-	n.t.
	S19/4	2019	Poświętne/Erica	16,9 ± 0,25	-	-	-	-	-	-	-	-	-	-	n.t.
	S19/5	2019	Poświętne/Erica	13,1 ± 0,29	-	-	-	-	-	-	-	-	-	-	n.t.
	S19/6	2019	Poświętne/Erica	18,4 ± 0,16	-	-	-	-	-	-	-	-	-	-	n.t.
	S19/8	2019	Poświętne/Aligator	13,8 ± 0,09	-	-	-	-	-	-	-	-	-	-	n.t.
	S19/9	2019	Poświętne/Aligator	14,8 ± 0,29	-	-	-	-	-	-	-	-	-	-	n.t.
	S19/10	2019	Poświętne/Aligator	19,5 ± 0,31	-	-	-	-	-	-	-	-	-	-	n.t.
	512020KK	2020	Zamość/unknown	10,8 ± 0,15	n.t.	n.t.	n.t.	n.t.	n.t.	n.t.	n.t.	n.t.	n.t.	n.t.	n.t.
	522020KK	2020	Zamość/unknown	14,1 ± 0,08	n.t.	n.t.	n.t.	n.t.	n.t.	n.t.	n.t.	n.t.	n.t.	n.t.	n.t.
	542020KK	2020	Zamość/unknown	13,2 ± 0,16	n.t.	n.t.	n.t.	n.t.	n.t.	n.t.	n.t.	n.t.	n.t.	n.t.	n.t.
	552020KK	2020	Zamość/unknown	11,2 ± 0,22	n.t.	n.t.	n.t.	n.t.	n.t.	n.t.	n.t.	n.t.	n.t.	n.t.	n.t.
	562020KK	2020	Zamość/unknown	11,0 ± 0,07	n.t.	n.t.	n.t.	n.t.	n.t.	n.t.	n.t.	n.t.	n.t.	n.t.	n.t.
- (negative result)
n.t. (not tested)
