# Supplementary material for: Patterns of Diversity of Fusarium Fungi Contaminating Soybean Grains
Source: Toxins (Basel). 2021 Dec 10;13(12):884. doi: 10.3390/toxins13120884 (PMC8706617; doi:10.3390/toxins13120884)
Supplement: Supplementary file 1 [file toxins-13-00884-s001.zip › Table S2 Species identification using BLAST software.xlsx]

## Sheet: Arkusz1
Identification of Fusarium species using BLAST software
				No. of blast hits with:		100% identity (q-cover ≥95%, E-value =0)				100% identity (q-cover =75%-95%, E-value =0)
				F. avenaceum	F. arthrosporioides	F. boothi	F. cerealis	F. clavum	F. culmorum	F. equiseti	F. flagelliforme	F. graminearum	F. incarnatum	F. inflexum	FIESC_31*	F. oxysporum	F. sp.	F. sporotrichioides	F. langsethiae
Strain code	Gene	DNA sequence	Sequence length (bp)
S17/1	tef-1α	GCATCACAACCCCGCCCAGACTTGGCGGGGTAGTTTCAATCATCATTTTTACTGACATGCTTTGACAGACCGGTCACTTGATCTACCAGTGCGGTGGTATCGACAAGCGAACCATCGAGAAGTTCGAGAAGGTTGGTCTCATTTTCCTCGATCGCGCGCCCTTCTTCCCATCGACCCATCATTCGAATCGCTCTCATACGACGACTCGACAAGCGCCTGTTACCCCGCTCGAGTTCAAAATTTTTACGGCTGTGTCGTGATTTTTTTTGATAGTGGGGCTCATACCCCGCCGCTCGAGTGACAGGCGCTTTTGCCCTTCCCACACATCCATTTACATGGGCGCGCATCATCACGTGTCAATCAGTCACTAACCACCTGTCAATAGGAAGCCGCCGAGCT…	758															15
	top1	ATGTCGACTCTGCTCAACAAGCTTGGCAGCGACCCTCGCTCTCGGGGTACGGTTGCCGAAAAGGTGAAACTGTACAACGATTGCAACCGTGAAGTCGCTATTCTGTGTAATCACAAGCGAACCGTTGGCGCCTCTCACGAGCAACAAATGGCCAAGCTAGGTGATAGGGTAAGTTGAACGTGCATTAGTTTGATACCATGGTGTACTGACTATCTTTCAGATTAAAGGCCTCCGATACCAGCAATGGCGTACCAAGATGATGATACTTGACGTTGACTCGAGTTACAAGAAGAAGAAGGGCGCTGCCTGGTTCGAGAAGGATGAGGAGCTGAACGATGAGTGGATCAAGGAACACCAGCAGTTCTTGCTCGAGGAGCAGCGCACAAAGATCCAGAAGAA…	812															1
	tub2	GCTGCTGCACGCGTTGAGCTTGTGTTTCGTGCCCCTGATTCGATTCTACTGTACCCCGCCGGGCGGCGGCAGCTCAACAACGATGCGTGATAGCTCGCAGCTTGATCAATATTCTTCCCCGGAAACAAGAGAAGCTAACTTTATCTTTTCCTTTGCGATAGGTTCACCTTCAGACCGGTCAGTGCGTAAGTATTCATATACTCTTCCATCTCGTCCGAGGGAGATCCTAACAATGTTTATTAGGGTAACCAAATCGGTGCTGCTTTCTGGCAGACCATCTCTGGCGAGCACGGTCTCGACAGCAATGGTGTTTATCACGGTACCTCCGAGCTCCAGCTCGAGCGCATGAGCGTCTACTTCAACGAGGTTTGTTCCATCACTCCTGCCACGAAAGATGCA…	1254															3
	pgk	CGAATTGTCGGTGCTCTCCCCACCATCAAGTACGCCCTCGAGCATGGCGCCAAGTCCGTCATCCTCATGTCCCACCTCGGTCGCCCCAACGGCTCCCCCAACGAGAAGTACTCTCTCAAGCCCGTCGTCGCCGAGCTCGAGAAGCTCCTCAGCAAGAAGGTTACCTTCGCCCCTGACTGTGTCGGCCCCGAGGTCGAGGAGATCGTCAACAAGGCCGAGGATGGCTCTGTCATCCTCCTCGAGAACCTCCGATTCCACATTGAAGAGGAGGGCTCTTCCAAGGACAAGGATGGCAACAAGACCAAGGCCGACAAGGCTCAGGTTGAGGCTTTCCGCAAGGGTCTGACCGCTCTTGGTGATGTCTACATCAGTGAGTATCTCAATTCCTCTTCATCATGA…	889															1
	rpb1	ATCATGAACTGCATGCTTTGGGTCCCTAACTGGGATGGTGTCATTCCTCAGCCAGCTATTTACAAGCCACGTCCTCGCTGGACTGGTAAGCAGCTCATCAGCATGGTTATCCCCAAGGAGGTCACCCTTTTCAACGGTACCGACTCTGGTGAAAGTGCCCCTCTTAAGGACGAGGGTCTCTTGATCCAGGCTGGCCAACTGATGTATGGTCTTCTCACCAAGAAGAGTGTTGGTGCTTCTGCTGGTGGTATTGTGCATATCAGCTACAATGAGTTGGGACCCGAGGGTGCCATGGCTTTCCTGAACGGAGTGCAGCAGGTTGTCACATACTGGCTTCTGCAAAATGGTCACAGTATTGGTATCGGTGACACGATTCCCGATGCGGCGACTATTGCCAAG…	1559															5
	rpb2	TTTGCCTCCACTCTTTCACATTTGCGACGTACCAACACGCCCATTGGACGTGACGGTAAGCTTGCGAAGCCTCGCCAGCTGCACAACACTCACTGGGGCTTGGTGTGCCCTGCTGAGACGCCTGAAGGTCAGGCTTGTGGTCTGGTCAAGAACTTGTCGCTCATGTGCTATGTGAGTGTGGGTTCACCAGCTGAGCCTTTGATCGAGTTCATGATCAACCGAGGTATGGAAGTCGTTGAGGAATACGAGCCGACAAGATACCCTCACGCAACCAAGGTTTTCGTTAACGGTAGCTGGGTCGGTGTCCACCCTGATCCTAGGGGACTGGTGAACAGCGTCTTGGATACACGACGAAAGTCTTATGTCCAGTTTGAAGTCTCTCTTGTTCGTGATATACGA…	862															13
	cam	TGTCATCACTTGGTTGAAGCCGTTGCTAATCTCGCTGTGCAGGACAAGGATGGTGATGGTGAGCGATGCTGCCCCTTTCGCGACATGCCCTCGCTGGCCGAATGCGATCGTCAAGTTCATCTTAAAAA-GTCCCGAATGGATATGCACGATCGCATTCGCATTCTTTTTGGGTCAACGTGGTCGATAAAACATGGGCTAAACATTTACTACAGGTCAGATCACCACCAAGGAGCTTGGAACCGTCATGCGCTCTCTCGGCCAGAACCCCTCCGAGTCTGAGCTTCAGGACATGATCAACGAGGTCGACGCTGACAATAACGGCACCATCGACTTCCCTGGTGCGTTATTTCTTAAGCTGATTGCAGAATGACGACACTGACATTGGAGAAAAGAATTCC…	668															5	2
	lsu	n.t.
S17/8	tef-1α	AAGGAGGACAAGACTCACCTTAACGTCGTCGTCATCGGCCACGTCGACTCTGGCAAGTCGACCACTGTGAGTACTCTCCTCGACAATGAGCATATCTGCCATCGTCAATCCCGACCAAGACCTGGCGGGGTATTTCTCAAAGTCAACATACTAACATCGTTTCACAGACCGGTCACTTGATCTACCAGTGCGGTGGTATCGACAAGCGAACCATCGAGAAGTTCGAGAAGGTTAGTCACTTTCCCTTCAATCGCGCGTCCTTTGCCCATCGATTTCCCCTACGACTCGAAACGTGCCCGCTACCCCGCTCGAGACCAAAAATTTTGCAATATGACCGTAATTTTTTTTTGGTGGGGCACTTACCCCGCCACTTGAGCGACGGGAGCGTTTGCCCTCTTA…	653													23
	top1	ATGTCAGAACTGCTCAGGAAGCTCGCTTCGGATCCTCGCTCTCGCGGCACAGTTGCTGAAAAAGTAAAGTTGTACAATGACTGCAACCGCGAGGTTGCCGTTCTGTGCAACCATAAGCGAACCGTTGGTGCTGGGCACGAGCAGCAAATGGCCAAGCTTGGTGACAGGGTAAGTCTGACTTGTGCCTAAGTCGACCACTCCAGATACTGATTCTTTTCTAGATTAAAGGCCTCCGCTACCAGCAATGGCGAACAAAGATGATGATTCTCGATATTGAATCTGGTTACAAGAAGAAGAAGGGTGCCGCCTGGTTCGAGAGGGGTGAGGACTTAGATGACGAGTGGGTCAAGGAGCACCAACAATTCTTACTTGAGGAGCAGCGTACAAAGATCACCAAGA…	814
	tub2	TCGTGTTGTGCTGTTGCACGCGTAGAGTTTATCATGCCCCTGATTCTACCCCGCTGGGCGGTGGCAGCTCAACGACAATGCACGATAGCTACCAGCTTTACCATACCTTCTGTCAAGACAAGAAGCTAATCAGATCTCTTCTCTACAATAGGTTCACCTCCAGACCGGTCAGTGCGTAAGTGCTCATCGCTTCCTCAACGTCGCATGCGGGGGATGCTCACAATGTTTATCAGGGTAACCAAATCGGTGCTGCTTTCTGGCAAACCATCTCTGGCGAGCACGGCCTCGACAGCAATGGTGTCTACAACGGTACCTCCGAGCTCCAGCTCGAGCGCATGAGTGTCTACTTCAACGAGGTATGCATTAACAGTCAATGTCAAGAATTCCCAAGCTCACACA…	1308													55
	pgk	ATTGTCGGTGCCCTCCCCACCATCAAGTACGCCCTCGAGAATGGCGCCAAGTCCGTCATCTTGATGTCCCATCTCGGCCGCCCCAACGGCTCCCCCAACGAGAAGTACTCCCTCAAGCCCGTTGTTCCCGAGCTCGAGAAGCTTCTCGGCAAGAAGGTTACCTTCGCTCCTGACTGTGTCGGTCCCGAGGTTGAGGAGATCGTCAACAAGGCTGAGGATGGCGCTGTCATCCTCCTCGAGAACCTCCGATTCCACATTGAGGAGGAGGGCTCTTCTAAGGATAAGGAAGGTAACAAGACCAAGGCCGACAAGGCTCAGGTTGAGGCTTTCCGAAAGGGTCTGACCGCTCTTGGTGATGTCTACATCAGTGAGTATCCAATTGCACTACAACACCCCACG…	886
	rpb1	TCAACCTTCCGTCTCAACCTTTCTGTTACTTCTCCTTACAACGCCGATTTCGATGGTGATGAGATGAACCTTCACGTCCCCCAGAGCGAGGAAACGCGCGCTGAGGTTAAAGAGCTTTGTCTAGTTCCCTTGAACATTGTCTCTCCTCAGAAGAACGGTCCTTTGATGGGTATCGTCCAGGACTCTCTGGCTGGTGCCTACAAGCTTTGCCGTCGAGATGTTTTCCTCACAAAGGAGCAAATCATGAACTGTATGCTCTGGGTGCCCAACTGGGACGGTGTCATTCCTCAACCCGCTATCTATAAGCCTCGTCCTCGGTGGACTGGTAAGCAGCTTATCAGCATGGTTATCCCTAAGGAGGTTAGCCTGTTCAACGGTACGGATTCTGGTGAAAACGCC…	1032													2	4
	rpb2	AGGTGTTGAACAGATATACCTTTGCTTCTACTCTTTCACATTTGCGTCGAACCAATACTCCCATCGGACGAGATGGTAAATTGGCCAAGCCTCGACAGCTTCACAACACTCACTGGGGTTTGGTGTGTCCTGCCGAAACACCCGAGGGTCAAGCTTGTGGTCTGGTCAAAAACTTGTCTCTGATGTGTTACGTCAGTGTTGGCTCTCCGGCCGATCCTCTGATTGAATTCATGATCAACAGAGGCATGGAAGTCGTTGAGGAGTACGAGCCGACAAGATACCCCCACGCTACAAAGATTTTCGTCAACGGTAGCTGGGTTGGTGTTCATGCCGACCCCAAGCATCTCGTGAATCAGGTCTTGGACACAAGGCGAAAGTCTTACGTGCAGTTCGAAGTAT…	929											1		39	1
	cam	ATGGTGAGCATGACCTGTCCGTTCCTTGGTTGCGCGACCTACCCATCAATCAGCATTTGCTTTACCGCCTTGTCCTCTGGCGTTATCGCCAATGAGCATTGACCCCGCGGCTCTGTTGAGAGGGGCTGCAGCTGATGTTCTGGTGATGCCGTTCGAGAGTTTGAACTGACAACTTTATTTCTATAGGCCGACTCACTTACTGAAGAGCAAGTCTCCGAGTTCAAGGAGGCCTTCTCTCTCTTTGTAAGCTATCCCTCTTGTTTCGCCGCTTGCCTCGCCGCGTCTTGCTAGAAGCTGTCGCTAACCTCTTTATGTAGGACAAGGATGGCGATGGTGAGTGATGCTCCCCTTTCCGCGATGTTTCTTCGTTGGCCCCGTGCGAAACCCAAATCGATCCAA…	972
	lsu	n.t.
S17/14	tef-1α	AAGGAGGACAAGACTCACCTTAACGTCGTCGTCATCGGCCACGTCGACTCTGGCAAGTCGACCACTGTGAGTACTCTCCTCGACAATGGGCGTATCTGCCATCGTCAATCCCGACCAAGACCTGGCGGGGTATTTCTCAAAGTCAACATACTGACATCGTTTCACAGACCGGTCACTTGATCTACCAGTGCGGTGGTATCGACAAGCGAACCATCGAGAAGTTCGAGAAGGTTAGTCACTTTCCCTTCGATCGCACGTCCTTTGCCCATCGATTTCCCCTACGACTCGAAACGTGCCCGCTACCCCGCTCGAGACCAAAATTTTTGCAATACGACCGTAATTTTTTTTGGTGGGGCACTTACCCCGCCACTTGAGCGACGGGAGCGTTTGCCCTCTTAC…	653													10
	top1	ATGTCAGAACTGCTCAGGAAGCTCGCTTCGGATCCTCGCTCTCGCGGCACAGTTGCTGAAAAAGTAAAGTTGTACAATGACTGCAACCGCGAGGTTGCCGTTCTGTGCAACCATAAGCGAACCGTTGGTGCTGGGCACGAGCAGCAAATGGCCAAGCTTGGTGACAGGGTAAGTCTGACTTGTGCCTAAGTCGACCACTCCAGATACTGATTCTTTTCTAGATTAAAGGCCTCCGCTACCAGCAATGGCGAACAAAGATGATGATTCTCGATATTGAATCTGGTTACAAGAAGAAGAAGGGTGCCGCCTGGTTCGAGAGGGGTGAGGACTTAGATGACGAGTGGGTCAAGGAGCACCAGCAATTCTTACTTGAGGAGCAGCGTACAAAGATCACCAAGA…	814													4
	tub2	TCGTGTTGTGCTGTTGCACGCGTTGAGTTTATCATGCCCCTGATTCTACCCCGCTGGGCGGTGGCAGCTCAACGACAATGCACGATAGCTACCAGCTTTACCATACCTTCTGTCAAGACAAGAAGCTAATCAGATCTCTTCTCTACAATAGGTTCACCTCCAGACCGGTCAGTGCGTAAGTGCTCATCGCTTCCTCAACGTCGCATGCGGGGGATGCTCACAATGTTTATCAGGGTAACCAAATCGGTGCTGCTTTCTGGCAAACCATCTCTGGCGAGCACGGCCTCGACAGCAATGGTGTCTACAACGGTACCTCCGAGCTCCAGCTCGAGCGCATGAGTGTCTACTTCAACGAGGTATGCATTAACAGTCAATGTCAAGAATTCCCAAGCTCACACA…	1308													1
	pgk	ATTGTCGGTGCCCTCCCCACCATCAAGTACGCCCTCGAGAATGGCGCCAAGTCCGTCATCTTGATGTCCCATCTCGGCCGCCCCAACGGCTCCCCCAACGAGAAGTACTCCCTCAAGCCCGTTGTTCCCGAGCTCGAGAAGCTTCTCGGCAAGAAGGTTACCTTCGCTCCTGACTGTGTCGGTCCCGAGGTTGAGGAGATCGTCAACAAGGCTGAGGATGGCGCTGTCATCCTCCTCGAGAACCTCCGATTCCACATTGAGGAGGAGGGCTCTTCTAAGGATAAGGAAGGTAACAAGACCAAGGCCGACAAGGCTCAGGTTGAGGCTTTCCGAAAGGGTCTGACCGCCCTTGGTGATGTCTACATCAGTGAGTATCCAATTGCACTACAACACCCCACG…	886
	rpb1	TCAACCTTCCGTCTCAACCTTTCTGTTACTTCTCCTTACAACGCCGATTTCGATGGTGATGAGATGAACCTTCACGTCCCCCAGAGCGAGGAAACGCGCGCTGAGGTTAAAGAGCTTTGTCTAGTTCCCTTGAACATTGTCTCTCCTCAGAAGAACGGTCCTTTGATGGGTATCGTCCAGGACTCTCTGGCTGGTGCCTACAAGCTTTGCCGTCGAGATGTTTTCCTCACAAAGGAGCAAATCATGAACTGTATGCTCTGGGTGCCCAACTGGGACGGTGTCATTCCTCAACCCGCTATCTATAAGCCTCGTCCTCGGTGGACTGGTAAGCAGCTTATCAGCATGGTTATCCCTAAGGAGGTTAGCCTGTTCAACGGTACGGATTCTGGTGAAAACGCC…	1032													2	4
	rpb2	AGGTGTTGAACAGATATACCTTTGCTTCTACTCTTTCACATTTGCGTCGAACCAATACTCCCATCGGACGAGATGGTAAATTGGCCAAGCCTCGACAGCTTCACAACACTCACTGGGGTTTGGTGTGTCCTGCCGAAACACCCGAGGGTCAAGCTTGTGGTCTGGTCAAAAACTTGTCTCTGATGTGTTACGTCAGTGTTGGCTCTCCGGCCGATCCTCTGATTGAATTCATGATCAACAGAGGCATGGAAGTCGTTGAGGAGTACGAGCCGACAAGATACCCCCACGCTACAAAGATTTTCGTCAACGGTAGCTGGGTTGGAGTTCATGCCGACCCCAAGCATCTCGTGAATCAGGTCTTGGACACAAGACGAAAGTCTTACGTGCAGTTCGAAGTAT…	929													2
	cam	ATGGTGAGCATGACCTGTCCGTTCCTTGGTTGCGCGACCTACCCATCAATCAGCATTTGCTTTACCGCCTTGTCCTCTGGCGTTATCGCCAATGAGCATTGACCCCGCGGCTCTGTTGAGAGGGGCTGCAGCTGATGTTCTGGTGATGCCGTTCGAGAGTTTGAACTGACAACTTTATTTCTATAGGCCGACTCACTTACTGAAGAGCAAGTCTCCGAGTTCAAGGAGGCCTTCTCTCTCTTTGTAAGCTATCCCTCTTGTTTCGCCGCTTGCCTCGCCGCGTCTTGCTAGAAGCTGTCGCTAACCTCTTTATGTAGGACAAGGATGGCGATGGTGAGTGATGCTCCCCTTTCCGCGATGTTTCTTCGTTGGCCCCGTGCGAAACCCAAATCGATCCAA…	972
	lsu	n.t.
S17/16	tef-1α	GCATCACAACCCCGCCCAGACTTGGCGGGGTAGTTTCAATCATCATTTTTACTGACATGCTTTGACAGACCGGTCACTTGATCTACCAGTGCGGTGGTATCGACAAGCGAACCATCGAGAAGTTCGAGAAGGTTGGTCTCATTTTCCTCGATCGCGCGCCCTTCTTCCCATCGACCCATCATTCGAATCGCTCTCATACGACGACTCGACAAGCGCCTGTTACCCCGCTCGAGTTCAAAATTTTTACGGCTGTGTCGTGATTTTTTTTGATAGTGGGGCTCATACCCCGCCGCTCGAGTGACAGGCGCTTTTGCCCTTCCCACACATCCATTTACATGGGCGCGCATCATCACGTGTCAATCAGTCACTAACCACCTGTCAATAGGAAGCCGCCGAGCT…	758															15
	top1	ATGTCGACTCTGCTCAACAAGCTTGGCAGCGACCCTCGCTCTCGGGGTACGGTTGCCGAAAAGGTGAAACTGTACAACGATTGCAACCGTGAAGTCGCTATTCTGTGTAATCACAAGCGAACCGTTGGCGCCTCTCACGAGCAACAAATGGCCAAGCTAGGTGATAGGGTAAGTTGAACGTGCATTAGTTTGATACCATGGTGTACTGACTATCTTTCAGATTAAAGGCCTCCGATACCAGCAATGGCGTACCAAGATGATGATACTTGACGTTGACTCGAGTTACAAGAAGAAGAAGGGCGCTGCCTGGTTCGAGAAGGATGAGGAGCTGAACGATGAGTGGATCAAGGAACACCAGCAGTTCTTGCTCGAGGAGCAGCGCACAAAGATCCAGAAGAA…	812															1
	tub2	GCTGCTGCACGCGTTGAGCTTGTGTTTCGTGCCCCTGATTCGATTCTACTGTACCCCGCCGGGCGGCGGCAGCTCAACAACGATGCGTGATAGCTCGCAGCTTGATCAATATTCTTCCCCGGAAACAAGAGAAGCTAACTTTATCTTTTCCTTTGCGATAGGTTCACCTTCAGACCGGTCAGTGCGTAAGTATTCATATACTCTTCCATCTCGTCCGAGGGAGATCCTAACAATGTTTATTAGGGTAACCAAATCGGTGCTGCTTTCTGGCAGACCATCTCTGGCGAGCACGGTCTCGACAGCAATGGTGTTTATCACGGTACCTCCGAGCTCCAGCTCGAGCGCATGAGCGTCTACTTCAACGAGGTTTGTTCCATCACTCCTGCCACGAAAGATGCA…	1254															3
	pgk	CGAATTGTCGGTGCTCTCCCCACCATCAAGTACGCCCTCGAGCATGGCGCCAAGTCCGTCATCCTCATGTCCCACCTCGGTCGCCCCAACGGCTCCCCCAACGAGAAGTACTCTCTCAAGCCCGTCGTCGCCGAGCTCGAGAAGCTCCTCAGCAAGAAGGTTACCTTCGCCCCTGACTGTGTCGGCCCCGAGGTCGAGGAGATCGTCAACAAGGCCGAGGATGGCTCTGTCATCCTCCTCGAGAACCTCCGATTCCACATTGAAGAGGAGGGCTCTTCCAAGGACAAGGATGGCAACAAGACCAAGGCCGACAAGGCTCAGGTTGAGGCTTTCCGCAAGGGTCTGACCGCTCTTGGTGATGTCTACATCAGTGAGTATCTCAATTCCTCTTCATCATGA…	889															1
	rpb1	ATCATGAACTGCATGCTTTGGGTCCCTAACTGGGATGGTGTCATTCCTCAGCCAGCTATTTACAAGCCACGTCCTCGCTGGACTGGTAAGCAGCTCATCAGCATGGTTATCCCCAAGGAGGTCACCCTTTTCAACGGTACCGACTCTGGTGAAAGTGCCCCTCTTAAGGACGAGGGTCTCTTGATCCAGGCTGGCCAACTGATGTATGGTCTTCTCACCAAGAAGAGTGTTGGTGCTTCTGCTGGTGGTATTGTGCATATCAGCTACAATGAGTTGGGACCCGAGGGTGCCATGGCTTTCCTGAACGGAGTGCAGCAGGTTGTCACATACTGGCTTCTGCAAAATGGTCACAGTATTGGTATCGGTGACACGATTCCCGATGCGGCGACTATTGCCAAG…	1559															5
	rpb2	TTTGCCTCCACTCTTTCACATTTGCGACGTACCAACACGCCCATTGGACGTGACGGTAAGCTTGCGAAGCCTCGCCAGCTGCACAACACTCACTGGGGCTTGGTGTGCCCTGCTGAGACGCCTGAAGGTCAGGCTTGTGGTCTGGTCAAGAACTTGTCGCTCATGTGCTATGTGAGTGTGGGTTCACCAGCTGAGCCTTTGATCGAGTTCATGATCAACCGAGGTATGGAAGTCGTTGAGGAATACGAGCCGACAAGATACCCTCACGCAACCAAGGTTTTCGTTAACGGTAGCTGGGTCGGTGTCCACCCTGATCCTAGGGGACTGGTGAACAGCGTCTTGGATACACGACGAAAGTCTTATGTCCAGTTTGAAGTCTCTCTTGTTCGTGATATACGA…	862															13
	cam	TGTCATCACTTGGTTGAAGCCGTTGCTAATCTCGCTGTGCAGGACAAGGATGGTGATGGTGAGCGATGCTGCCCCTTTCGCGACATGCCCTCGCTGGCCGAATGCGATCGTCAAGTTCATCTTAAAAA-GTCCCGAATGGATATGCACGATCGCATTCGCATTCTTTTTGGGTCAACGTGGTCGATAAAACATGGGCTAAACATTTACTACAGGTCAGATCACCACCAAGGAGCTTGGAACCGTCATGCGCTCTCTCGGCCAGAACCCCTCCGAGTCTGAGCTTCAGGACATGATCAACGAGGTCGACGCTGACAATAACGGCACCATCGACTTCCCTGGTGCGTTATTTCTTAAGCTGATTGCAGAATGACGACACTGACATTGGAGAAAAGAATTCC…	668															5	2
	lsu	n.t.
S18/1	tef-1α	AAGACTCACCTTAACGTCGTCGTCATCGGCCACGTCGACTCTGGCAAGTCGACCACTGTGAGTACCACTGCATCCCAACCCCGCCGATACTTGGCGGGGTAGTTTCAAATTTCCAATGTGCTGACATACTTTGATAGACCGGTCACTTGATCTACCAGTGCGGTGGTATCGACAAGCGAACCATCGAGAAGTTCGAGAAGGTTGGTCTCATTTTCCTCGATCGCGCGCCCTTTTCCCTTTCGAAACATCATTCGAATCGCCCTCACACGACGACTCGATACGCGCCTGTTACCCCGCTCGAGGTCAAAAATTTTGCGGCTTTGTCGTAATTTTTCTGGTGGGGCTCATACCCCGCCACTCGAGCGACAGGCGCTTGCCCTCTTCCCACAAACCATTCCC…	673						72
	top1	CTAGAAGGTCCAATCGTCTTCGTCCTCAACAGACTTGATCGCCCATCGGAACTTGTCTCGAAGTGTCTTGGAGAAGAACTTCTCGATGGGAACATCAAACTTCTTGGAGAAGACGACAGTGAGACGAGGATCAATATAGTTCTGTTGTCAATGGTTAGTAAGACGCAGTATAGTTAATTGGGTGTTCGGAGAGACTCACGATCTTGGAGGTGCCGAGAGCTACCTCCTTGTTACCATCACGATCTTGGGCCTGGAGCTCAAGTGTCTTGATGCGTTCGTCGAACTTGTCCACAGCCTTTAGGAACTTGTCAACGGTGGCGCCTCGGCCCTCAGCCTCAACCTTCTTGCTCTTGTTCTCCTTCTTGAACTTGGCTTCCATTTCCTTCACAACCTGAAGTC…	3121						12
	tub2	GTTTTCCTCTGACCTCTAACTTCAAGCTGTTGCATGCGTTGAGCTTGTGTTTTGTGCCCTTGATTGTACCCCGCCGGGCGGTGGCAGCTCAACAACAATGCATGATAGCTCGCAGCTTGATCAGTATTCTTCCCCGGAAACAAGAGAAGCTAACCTTGCCTTTTTCTTTGCGATAGGTTCACCTTCAGACCGGTCAGTGCGTAAGTATTCATCTGCTCTTCCATCTCGTCGGAAGGAGATTCTAACAATGTTTATTAGGGTAACCAAATCGGTGCTGCTTTCTGGCAGACCATCTCTGGCGAGCACGGTCTCGACAGCAATGGTGTTTACAACGGCACCTCCGAGCTCCAGCTCGAGCGCATGAGCGTTTACTTCAACGAGGTTTGTTCAGTCACTCCT…	1300						3
	pgk	GCTCTCCCCACCATCAAGTACGCCCTCGAGAATGGCGCCAAGTCCGTCATCCTCATGTCCCACCTCGGACGCCCCAACGGCTCCCCCAACGAGAAGTACTCCCTCAAGCCCGTCGTCGCCGAGCTCGAGAAGCTTCTCAGCAAGAAGGTCACCTTTGCCCCCGACTGTGTCGGCCCCGAGGTCGAGGAGATCGTCAACAAGGCTGAGGATGGCTCTGTCATTCTCCTCGAGAACCTCCGATTCCACATTGAGGAGGAGGGCTCCTCCAAGGACAAGGAGGGCAACAAGACCAAGGCCGACAAGGCTCAGGTTGAGGCTTTCCGCAAGGGTCTGACCGCTCTTGGTGACGTCTACATCAGTGAGTATCCCAATCTCCCTCCATCATGACTGTAGTGCAAT…	877						5
	rpb1	TTTTCCTCACCAAGGAGCAGATCATGAACTGCATGCTTTGGGTCCCTAACTGGGATGGTGTCATTCCCCAGCCAGCTATTTACAAGCCCCGCCCTCGCTGGACTGGTAAGCAGCTCATCAGCATGGTTATCCCTAAGGAGGTTACCATTTTCAACGGTACCGACTCTGGCGAAAGTGCCCCTCTTAAGGACGAGGGTCTCTTGATTCAGGCCGGTCAATTGATGTATGGTCTTCTTACAAAGAAGAGTGTTGGTGCTTCTGCCGGCGGTATTGTGCATATCAGCTACAATGAGTTGGGACCCGAGGGTGCCATGGCTTTCCTGAACGGAGTGCAGCAAGTTGTCACATACTGGCTTCTACAGAACGGTCACAGTATTGGTATCGGTGACACGATTCCCG…	1606						3
	rpb2	TATACATTTGCTTCCACTCTCTCGCATTTGCGACGTACCAATACTCCCATTGGACGTGATGGTAAGCTTGCGAAACCTCGCCAGCTGCACAACACTCACTGGGGCTTGGTGTGCCCTGCTGAGACGCCTGAAGGTCAGGCTTGTGGTCTGGTCAAGAACTTGTCGCTTATGTGCTATGTAAGCGTGGGCTCACCAGGCGAGCCTTTGATCGATTTCATGGTCAGCCGAGGTATGGAAGTCGTTGAGGAGTATGAGCCGACAAGATACCCTCACGCAACCAAGGTTTTCGTTAACGGTAGCTGGGTCGGTGTTCACCCTGAGCCTAGGGCATTGGTGAACAGCGTTTTGGAAACACGACGAAAGTCTTATCTCCAGTTCGAAGTCTCTCTTGTTCGTGAT…	1902						2
	cam	GGACAAAGATGGCGATGGTGAGCGATGCTGCCCCTTTCGCGACATACCCTCGTTGGTCGAATGCGATAGTCAAATTCATCCCAACAAAGTGTCGAATGAATACACGCAATCGCATTCGCATTTTCGGGTTCAGCGTGTTCGATAAAACATGGGCTAAACATTCACTACAGGTCAAATCACCACCAAAGAGCTCGGAACCGTCATGCGCTCTCTCGGCCAGAACCCCTCCGAGTCTGAGCTTCAGGACATGATCAACGAGGTCGACGCTGACAACAACGGCACCATCGACTTCCCTGGTGCGTCATTTCTTAAGCTGGCCGTAGAGTGGCAACGCTAACATTGGAGAAAAGAGTTCCTTACCATGATGGCGCGCAAGATGAAGGACACCGACTCTGAGGA…	842						3
	lsu	AACGGCGAGTGAAGCGGCAACAGCTCAAATTTGAAATCTGGCTTTCGGGCCCGAGTTGTAATTTGTAGAGGATGATTTTGATGCGGTGCCTTCCGAGTTCCCTGGAACGGGACGCCATAGAGGGTGAGAGCCCCGTCTGGTTGGATGCCAAATCTCTGTAAATCTCCTTCGACGAGTCGAGTAGTTTGGGAATGCTGCTCTAAATGGGAGGTATATGTCTTCTAAAGCTAAATACCGGCCAGAGACCGATAGCGCACAAGTAGAGTGATCGAAAGATGAAAAGCACTTTGAAAAGAGAGTTAAAAAGTACGTGAAATTGTTGAAAGGGAAGCGTTTATGACCAGACTTGGGCTTGGTTAATCATCTGGGGTTCTCTCCAGTGCACTTTTCCAGCCCAGG…	1405				2		4
S18/2	tef-1α	GGTAAGGAGGAGAAGACTCACCTTAACGTCGTCGTCATCGGCCACGTCGACTCTGGCAAGTCGACCACTGTGAGTACTACCCTCAATGACTTGCTTAACAGCAGTCATCAACCCCGCCATACGTGGTGGGGTAAATTTAACCTATACATTTGCTGACAAGATTGCATAGACCGGTCACTTGATCTACCAGTGCGGTGGTATCGACAAGCGAACCATCGAGAAGTTCGAGAAGGTTGGTTTATATTCCCCTCGATCGCAGGCCCTCTGTCCACCGACCCATCACTCGAATTAGTCTCGACTGAATATGCGCTTGTTACCCCGCTCGAGTACAAAATTTTGCGGTTCAATCGTAATTTTTGGTGGGGCCTATACCCCGCTACTCGAGTGACAGGCGCTTGC…	700												1		2
	top1	GTCGACACTGCTCAACAAGCTTGGCAGTGACCCTCGCTCTCGCGGTACGGTTGCCGAGAAGGTGAAGCTGTACAACGATTGCAACCGTGAAGTTGCTATTCTGTGTAACCACAAGCGAACCGTCGGCGCCTCTCACGAGCAACAAATGGCCAAGCTAGGTGACAGGGTAAGCTCGACGTGCATTTGGTGTTATGTGCTACGACATACTGATTACCTCCCAGATTAAAGGCCTCCGATACCAGCAATGGCGAACCAAGATGATGATCCTGGATGTTGATTCAACTTACAAGAAGAAGAAGGGCGCTGCCTGGTTCGAGAAGGACGAGGAGTTGACGGATGAGTGGATCAAAGAGCACCAGCAGTTCTTGCTCGAGGAGCAGCGCACCAAGATTCAGAAGA…	814
	tub2	ATGCGCGAGATTGTGAGTAATTCCTCTAGCTCTAGCTTCGAGCTGCTGTGCTCCTGCACGCGCTGAGCTTGTGCTTCGTGCCCCTGATTCCATGTACCCCGCTGGGCTTCGGCAGGTCAACAACAATGCACGATAGCTCGCAGCTTGATCAATGACTTCCCCAGAATCAATACGCTAACCTTGTCTTTTTCTTTGCAATAGGTTCACCTTCAGACCGGTCAGTGCGTAAGTACTTGTCTCTTCGACCTTGTCACCCAGTGATGCTAACAATGTTTGTTAGGGTAACCAAATTGGTGCTGCTTTCTGGCAAACCATCTCTGGCGAGCACGGTCTCGACAGCAATGGTGTTTACAACGGTACCTCCGAGCTCCAGCTCGAGCGTATGAGTGTCTACTTCAA…	1345
	pgk	CGAATTGTCGGTGCCCTCCCCACCATCAAGTACGCCCTCGAAAATGGCGCCAAGTCCGTCATCCTCATGTCTCACCTCGGCCGCCCCAACGGCTCCCCCAACGAGAAGTACTCTCTCAAGCCCGTTGTTGCCGAGCTCGAGAAGCTTCTGAGCAAGAAGGTCATCTTCGCCCCCGACTGTGTCGGTCCCGAGGTTGAGGAGATCGTCAACAAGGCTGAGGATGGCTCCGTCATCCTCCTTGAGAACCTCAGATTCCACATTGAGGAGGAGGGCTCTTCCAAGGACAAGGATGGTAACAAGACCAAGGCCGACAAGGCTCAGGTTGAGGCTTTCCGCAAGGGTCTGACCGCTCTTGGTGACGTTTACATCAGTCAGTATCCCATTAAGCTCTATCATGAC…	884
	rpb1	TTCCTCACCAAGGAGCAAATTATGAACTGTATGCTTTGGGTCCCTAACTGGGACGGTGTTATTCCTCAGCCCGCTATTTATAAGCCTCGTCCTCGCTGGACTGGTAAACAGCTCATCAGCATGGTTATCCCTAAGGAGGTTAGCCTGTTTAACGGTACCGACTCCAAGGAAAGCGCCCCTCTTAAGGACGAGGGTCTCTTGATCCAGGCCGGTCAACTTATGTATGGTCTTCTTACCAAGAAGAGTGTTGGTGCTGCTGCAGGTGGTATTGTGCATATCAGCTACAATGAGTTGGGGCCCGAGGGTGCTATGGCTTTCTTGAATGGTGTTCAGCAGGTTGTCACTTATTGGCTTCTGAACAACGGTCACAGTATCGGAATCGGTGACACGATTCCCGAT…	1604
	rpb2	ACATTTACGACGTACCAACACGCCTATTGGTCGTGATGGTAAGCTTGCGAAGCCTCGGCAGCTGCACAACACTCACTGGGGCTTGGTGTGCCCTGCCGAGACACCTGAAGGTCAGGCTTGTGGTCTGGTCAAGAACTTATCGCTGATGTGCTACGTGAGTGTGGGTTCACCAGCCGAGCCTCTGATCGAGTTCATGATCAACAGAGGTATGGAAGTTGTTGAAGAATACGAACCGACAAGATATCCTCACGCAACCAAGGTTTTCGTCAACGGAAGTTGGGTCGGCGTCCACCCTGATCCCAGGCACCTGGTGAACTCCGTCCTGGACACACGACGAAAATCTTACGTCCAGTTCGAAGTTTCCCTTGTTCGTGACATCCGTGACCGTGAATTCAAGAT…	1853
	cam	TTGTCTGCAGATTCGGTTAGTAACAGAGTGCGGGTGACATCTTGATTATCCAACGCAGAAGCAACTCACAGTCGATTCGGCCATCACCGTCCTGGTCAGCCTCCCGGATCATCTCATCAACCTCGTCATCAGTGAGCTTCTCGCCGATGGAGGTCATGACATGTCGGAGTTCGGCAGCGGAGATAAAGCCGTTGTTGTCACGGTCGAACACCTTGAAAGCCTCGCGGATCTCCTCCTCGGAGTCGGTGTCCTTCATCTTGCGCGCCATCATGGTAAGAAACTCTTTTCTTCGATATCAGTGTCACAATTCTTCAGCCGGTCTAAGAAATAACGCACCAGGGAAGTCGATAGTGCCGTTGTTGTCGGCGTCAACCTCGTTGATCATGTCCTGAAGCTCGG…	1175
	lsu	TAGTAACGGCGAGTGAAGCGGCAACAGCTCAAATTTGAAATCTGGCTCTCGGGCCCGAGTTGTAATTTGTAGAGGATGCTTTTGATGCGGTGCCTTCCGAGTTCCCTGGAACGGGACGCCATAGAGGGTGAGAGCCCCGTCTGGTTGGATGCCAAATCTCTGTAAAGCTCCTTCGACGAGTCGAGTAGTTTGGGAATGCTGCTCTAAATGGGAGGTATATGTCTTCTAAAGCTAAATACCGGCCAGAGACCGATAGCGCACAAGTAGAGTGATCGAAAGATGAAAAGCACTTTGAAAAGAGAGTTAAAAAGTACGTGAAATTGTTGAAAGGGAAGCGTTTATGACCAGACTTGGGCTTGGTTAATCATCTGGGGTTCTCCCCAGTGCACTTTTCCAGTC…	1027							1						1	3
S18/4	tef-1α	TCACCTTAACGTCGTCGTCATCGGCCACGTCGACTCTGGCAAGTCGACCACTGTGAGTACCACCGCATCCCAACCCCGCCGACACTTGGCGGGGTAGTTTCAAATTTCCAATGTGCTGACATACTTTGATAGACCGGTCACTTGATCTACCAGTGCGGTGGTATCGACAAGCGAACCATCGAGAAGTTCGAGAAGGTTGGTCTCATTTTCCTCGATCGCGCGCCCTTTTCCCTTTCGAAATATCATTCGAATCGCCCTCACACGACGACTCGATACGCGCCTGTTACCCCGCTCGAGGTCAAAAATTTTGCGGCTTTGTCGTAATTTTTTTCCCGGTGGGGCTCATACCCCGCCACTCGAGCGACAGGCGTCTGCCCTCTTCCCACAAACCATTCCCTG…	666									116
	top1	CTAGAAGGTCCAATCGTCTTCGTCCTCAACAGACTTGATCGCCCATCGGAACTTGTCTCGAAGTGTCTTGGAGAAGAACTTCTCGATGGGAACATCAAACTTCTTGGAGAAGACGACAGTGAGACGAGGATCAATATAGTTCTGTTGTCAATGGTTAGTCAGACGCAACATAGTTAATTGGGTGTTCGGAGAGACTCACGATCTTGGAGGTGCCGAGAGCTACCTCCTTGTTACCATCACGATCTTGGGCCTGGAGCTCAAGTGTCTTGATGCGTTCGTCAAACTTATCCACAGCCTTTAGGAACTTGTCAACGGTGGCGCCTCGGCCCTCAGCCTCAACCTTCTTGCTCTTGTTCTCCTTCTTGAACTTTGCTTCCATTTCCTTCACAACCTGAAGTC…	3124									3
	tub2	TTGAGCTTGTGTTTTGTGCCCTTGATTGTACCCCGCCGGGCGGTGGCAGCTCAACAACAATGCATGATAGCTCGCAGCTTGATCAGTATTCTTCCCCGGAAACAAGAGAAGCTAACCTTGCCTTTTTCTTTGCGATAGGTTCACCTTCAGACCGGTCAGTGCGTAAGTATTCATCTGCTCTTCCATCTCGTCGGAGGGAGATTCTAACAATGTTTATTAGGGTAACCAAATCGGTGCTGCTTTCTGGCAGACCATCTCTGGCGAGCACGGTCTCGACAGCAATGGTGTTTACAACGGCACCTCTGAGCTCCAGCTCGAGCGCATGAGCGTTTACTTCAACGAGGTTTGTTCAGTCACTACTGCCACGAAAAACACAAGCTCACGCATGTAGGCCTCCGG…	1205									14
	pgk	CGAATTGTCGGTGCTCTCCCCACCATCAAGTACGCCCTCGAGAATGGCGCCAAGTCTGTCATCCTCATGTCCCACCTCGGACGCCCCAACGGCTCCCCCAACGAGAAGTACTCCCTCAAGCCCGTCGTCGCCGAGCTCGAGAAGCTTCTCAGCAAGAAGGTCACCTTTGCCCCCGACTGTGTCGGCCCCGAGGTCGAGGAGATCGTCAACAAGGCTGAGGATGGCTCTGTCATTCTCCTCGAGAACCTCCGATTCCACATTGAGGAGGAGGGCTCCTCCAAGGACAAGGAGGGCAACAAGACCAAGGCCGACAAGGCTCAGGTTGAGGCTTTCCGCAAGGGTCTGACCGCTCTTGGTGACGTCTACATCAGTGAGTATCCCAATCTCCCTCCATCATCA…	889									2
	rpb1	TTTTCCTCACCAAGGAGCAGATCATGAACTGCATGCTTTGGGTCCCTAACTGGGATGGTGTCATTCCCCAGCCAGCTATTTACAAGCCCCGCCCTCGCTGGACTGGTAAGCAGCTCATCAGCATGGTTATCCCTAAGGAGGTTACCATTTTCAACGGTACCGACTCTGGCGAAAGTGCCCCTCTTAAGGACGAGGGTCTCTTGATTCAGGCCGGTCAATTGATGTATGGCCTTCTTACAAAGAAGAGTGTTGGTGCTTCTGCCGGCGGTATTGTGCATATCAGCTACAATGAGTTGGGACCCGAGGGTGCCATGGCTTTCCTGAACGGAGTGCAGCAAGTTGTCACATACTGGCTTCTACAGAACGGTCACAGTATTGGTATCGGTGACACGATTCCCG…	1606									9
	rpb2	CTTGACAAATTACTCTCGACGTATGGATACTATGGCCAATATTTTATACTACCCGCAAAAGCCTCTCGCCACTACACGATCCATGGAGTTCCTCAAGTTCCGTGAACTGCCAGCCGGTCAAAATGCCATCGTTGCAATTGCCTGTTACTCAGGATACAACCAGGAAGATTCCGTCATTATGAACCAGAGCAGTATTGATCGAGGTTTGTTCCGCAGTCTGTTCTTCCGATCATACTCGGACCAGGAGAAGAAGGTCGGTCTCAACTACACAGAAATCTTCGAGAAGCCCTTCCAACAAACAACACTCCGAATGAAGCACGGAACATATGACAAGCTTGATGAGGATGGTATTGTGGCCCCTGGTGTACGAGTGTCAGGTGAAGATATCATCATTGGCAA…	953									5
	cam	GTTTGTAAGCCAACCTTCCTCGACTTAGTTGAAGTCGTTGCTAATTTCGCTGTGCAGGACAAGGATGGCGATGGTGAGCGATGCTGCCCCTTTCGCGACATACCCTCGTTGGCCGAATGCGATAGTCAAATTCATCCCAACAAAGTGTTGAATGACTACACGCAATCGCATTCGCATTTTCGGGTTCAGCGTGTTCGATAAAACATGGGCTAAACATTCACCACAGGTCAAATCACCACCAAGGAGCTCGGAACCGTCATGCGCTCTCTCGGCCAGAACCCCTCCGAGTCTGAGCTTCAGGACATGATCAACGAGGTCGACGCTGACAACAACGGCACCATCGACTTCCCTGGTGCGTCATTTCTTAAGCTGGCCGTAGAGTGGCAACGCTAACATTGG…	703									1
	lsu	n.t.
S18/7	tef-1α	GGTAAGGAGGAGAAGACTCACCTTAACGTCGTCGTCATCGGCCACGTCGACTCTGGCAAGTCGACCACTGTGAGTACTACCCTCAATGACTTGCTTAACAGCAGTCATCAACCCCGCCATACGTGGTGGGGTAAATTTAACCTATACATTTGCTGACAAGATTGCATAGACCGGTCACTTGATCTACCAGTGCGGTGGTATCGACAAGCGAACCATCGAGAAGTTCGAGAAGGTTGGTTTATATTCCCCTCGATCGCAGGCCCTCTGTCCACCGACCCATCACTCGAATTAGTCTCGACTGAATATGCGCTTGTTACCCCGCTCGAGTACAAAATTTTGCGGTTCAATCGTAATTTTTGGTGGGGCCTATACCCCGCTACTCGAGTGACAGGCGCTTGC…	700												1		2
	top1	GTCGACACTGCTCAACAAGCTTGGCAGTGACCCTCGCTCTCGCGGTACGGTTGCCGAGAAGGTGAAGCTGTACAACGATTGCAACCGTGAAGTTGCTATTCTGTGTAACCACAAGCGAACCGTCGGCGCCTCTCACGAGCAACAAATGGCCAAGCTAGGTGACAGGGTAAGCTCGACGTGCATTTGGTGTTATGTGCTACGACATACTGATTACCTCCCAGATTAAAGGCCTCCGATACCAGCAATGGCGAACCAAGATGATGATCCTGGATGTTGATTCAACTTACAAGAAGAAGAAGGGCGCTGCCTGGTTCGAGAAGGACGAGGAGTTGACGGATGAGTGGATCAAAGAGCACCAGCAGTTCTTGCTCGAGGAGCAGCGCACCAAGATTCAGAAGA…	814
	tub2	ATGCGCGAGATTGTGAGTAATTCCTCTAGCTCTAGCTTCGAGCTGCTGTGCTCCTGCACGCGCTGAGCTTGTGCTTCGTGCCCCTGATTCCATGTACCCCGCTGGGCTTCGGCAGGTCAACAACAATGCACGATAGCTCGCAGCTTGATCAATGACTTCCCCAGAATCAATACGCTAACCTTGTCTTTTTCTTTGCAATAGGTTCACCTTCAGACCGGTCAGTGCGTAAGTACTTGTCTCTTCGACCTTGTCACCCAGTGATGCTAACAATGTTTGTTAGGGTAACCAAATTGGTGCTGCTTTCTGGCAAACCATCTCTGGCGAGCACGGTCTCGACAGCAATGGTGTTTACAACGGTACCTCCGAGCTCCAGCTCGAGCGTATGAGTGTCTACTTCAA…	1345
	pgk	CGAATTGTCGGTGCCCTCCCCACCATCAAGTACGCCCTCGAAAATGGCGCCAAGTCCGTCATCCTCATGTCTCACCTCGGCCGCCCCAACGGCTCCCCCAACGAGAAGTACTCTCTCAAGCCCGTTGTTGCCGAGCTCGAGAAGCTTCTGAGCAAGAAGGTCATCTTCGCCCCCGACTGTGTCGGTCCCGAGGTTGAGGAGATCGTCAACAAGGCTGAGGATGGCTCCGTCATCCTCCTTGAGAACCTCAGATTCCACATTGAGGAGGAGGGCTCTTCCAAGGACAAGGATGGTAACAAGACCAAGGCCGACAAGGCTCAGGTTGAGGCTTTCCGCAAGGGTCTGACCGCTCTTGGTGACGTTTACATCAGTCAGTATCCCATTAAGCTCTATCATGAC…	884
	rpb1	TTCCTCACCAAGGAGCAAATTATGAACTGTATGCTTTGGGTCCCTAACTGGGACGGTGTTATTCCTCAGCCCGCTATTTATAAGCCTCGTCCTCGCTGGACTGGTAAACAGCTCATCAGCATGGTTATCCCTAAGGAGGTTAGCCTGTTTAACGGTACCGACTCCAAGGAAAGCGCCCCTCTTAAGGACGAGGGTCTCTTGATCCAGGCCGGTCAACTTATGTATGGTCTTCTTACCAAGAAGAGTGTTGGTGCTGCTGCAGGTGGTATTGTGCATATCAGCTACAATGAGTTGGGGCCCGAGGGTGCTATGGCTTTCTTGAATGGTGTTCAGCAGGTTGTCACTTATTGGCTTCTGAACAACGGTCACAGTATCGGAATCGGTGACACGATTCCCGAT…	1604
	rpb2	ACATTTACGACGTACCAACACGCCTATTGGTCGTGATGGTAAGCTTGCGAAGCCTCGGCAGCTGCACAACACTCACTGGGGCTTGGTGTGCCCTGCCGAGACACCTGAAGGTCAGGCTTGTGGTCTGGTCAAGAACTTATCGCTGATGTGCTACGTGAGTGTGGGTTCACCAGCCGAGCCTCTGATCGAGTTCATGATCAACAGAGGTATGGAAGTTGTTGAAGAATACGAACCGACAAGATATCCTCACGCAACCAAGGTTTTCGTCAACGGAAGTTGGGTCGGCGTCCACCCTGATCCCAGGCACCTGGTGAACTCCGTCCTGGACACACGACGAAAATCTTACGTCCAGTTCGAAGTTTCCCTTGTTCGTGACATCCGTGACCGTGAATTCAAGAT…	1853
	cam	TGTCTGCAGATTCGGTTAGTAACAGAGTGCGGGTGACATCTTGATTATCCAACGCAGAAGCAACTCACAGTCGATTCGGCCATCACCGTCCTGGTCAGCCTCCCGGATCATCTCATCAACCTCGTCATCAGTGAGCTTCTCGCCGATGGAGGTCATGACATGTCGGAGTTCGGCAGCGGAGATAAAGCCGTTGTTGTCACGGTCGAACACCTTGAAAGCCTCGCGGATCTCCTCCTCGGAGTCGGTGTCCTTCATCTTGCGCGCCATCATGGTAAGAAACTCTTTTCTTCGATATCAGTGTCACAATTCTTCAGCCGGTCTAAGAAATAACGCACCAGGGAAGTCGATAGTGCCGTTGTTGTCGGCGTCAACTCGTTGATCATGTCCTGAAGCTCGGAC…	1168
	lsu	TAGTAACGGCGAGTGAAGCGGCAACAGCTCAAATTTGAAATCTGGCTCTCGGGCCCGAGTTGTAATTTGTAGAGGATGCTTTTGATGCGGTGCCTTCCGAGTTCCCTGGAACGGGACGCCATAGAGGGTGAGAGCCCCGTCTGGTTGGATGCCAAATCTCTGTAAAGCTCCTTCGACGAGTCGAGTAGTTTGGGAATGCTGCTCTAAATGGGAGGTATATGTCTTCTAAAGCTAAATACCGGCCAGAGACCGATAGCGCACAAGTAGAGTGATCGAAAGATGAAAAGCACTTTGAAAAGAGAGTTAAAAAGTACGTGAAATTGTTGAAAGGGAAGCGTTTATGACCAGACTTGGGCTTGGTTAATCATCTGGGGTTCTCCCCAGTGCACTTTTCCAGTC…	1027							1						1	3
S18/8	tef-1α	ATGGGTAAGGAGGAGAAGACTCACCTTAACGTCGTCGTCATCGGCCACGTCGACTCTGGCAAGTCGACCACTGTGAGTACTACCCTCAATGACCTGCTTATCAGCAGTCATCAACCCCGCCATACGTGGTGGGGTAATATCAACTTACACATTTGCTGACAAAATTGCATAGACCGGTCACTTGATCTACCAGTGCGGTGGTATCGACAAGCGAACCATCGAGAAGTTCGAGAAGGTTGGTTTACATTTTCCTCGATCGCACGCCCTCTGCACACCGATCCATCACTCGAATCAGCCTCGATGACTGAATATGCGCCTGTCACCCCGCTCGAATACAAAATTTTGCGGTTCAACCGCAATTTTTTGGTGGGGCTCATACCCCGCTGCTCGAGTGACAGG…	713							4
	top1	ATGTCGACACTGCTCAACAAGCTTGGCAGTGACCCTCGCTCTCGCGGTACGGTTGCCGAGAAGGTGAAGCTGTACAACGATTGCAACCGTGAAGTTGCTATTCTGTGTAACCACAAGCGAACCGTTGGCGCCTCTCACGAGCAACAAATGGCCAAGCTAGGTGACAGGGTAAGCTCGACGTGCATATTGTGTTATGTGGTACGACATACTAATTATCTCCCAGATTAAAGGCCTCCGATACCAGCAATGGCGAACCAAGATGATGATCCTGGATGTTGATTCAACTTACAAGAAGAAGAAGGGCGCTGCCTGGTTCGAGAAGGACGAGGAGTTGACGGATGAGTGGATCAAGGAGCACCAGCAGTTCTTGCTCGAGGAGCAGCGCACCAAGATTCAGAA…	818							1
	tub2	AACATGCGCGAGATTGTGAGTAATTCCTCTAGCTCTAGCTTCGAGCTGCTGTGCTCCTGCACGCGCTGAGCTTGTGCTTCGTGCTCCTGATTCCATGTACCCCGCTGGGCTTCGGCAGGTCAACAACAATGCACGATAGCTCGCAGCTTGATCAATGACTTCCCCAGAATCAATACGCTAACCTTGTCTTTTTCTTTGCAATAGGTTCACCTTCAGACCGGTCAGTGCGTAAGTACTTGTCTCTTCGACCTTGTTACCCAGTGATGCTAACAATGTTTATTAGGGTAACCAAATCGGTGCTGCTTTCTGGCAAACCATCTCTGGCGAGCACGGACTCGACAGCAATGGTGTTTACAACGGTACCTCCGAGCTCCAGCTCGAGCGCATGAGCGTCTACTT…	1350
	pgk	CGAATTGTCGGTGCCCTCCCCACCATCAAGTACGCCCTCGAAAATGGCGCCAAGTCCGTCATCCTCATGTCTCACCTCGGCCGCCCCAACGGCTCCCCCAACGAGAAGTACTCTCTCAAGCCCGTTGTTGCTGAGCTCGAGAAGCTCCTGAGCAAGAAGGTCACCTTCGCCCCCGACTGTGTCGGTCCCGAGGTTGAGGAGATCGTCAACAAGGCTGAGGATGGCTCCGTCATTCTCCTTGAGAACCTCCGGTTCCACATTGAGGAGGAGGGTTCTTCCAAGGATAAGGATGGTAACAAGATCAAGGCCGACAAGGCTCAGGTTGAGGCTTTCCGCAAGGGTCTGACCGCTCTTGGTGACGTTTACATCAGTGAGTATCCTAATTACATTCCATCATGA…	885
	rpb1	TTCCTCACCAAGGAGCAAATTATGAACTGTATGCTTTGGGTCCCTAACTGGGACGGTGTTATTCCTCAGCCCGCTATTTATAAGCCTCGTCCTCGCTGGACTGGTAAACAGCTCATCAGCATGGTTATCCCTAAGGAGGTTAGCCTGTTTAACGGTACCGACTCTAAGGAAAGCGCCCCTCTTAAGGACGAGGGTCTCTTGATCCAGGCCGGTCAACTTATGTATGGTCTTCTTACCAAGAAGAGTATTGGTGCTTCAGCAGGTGGTATTGTGCATATCAGCTACAACGAGTTGGGACCCGAGGGTGCTATGGCTTTCTTGAACGGTGTTCAGCAGGTTGTCACTTATTGGCTTCTGAACAACGGTCACAGTATCGGAATCGGTGACACGATTCCCGAT…	1604							1
	rpb2	ACATTTACGACGTACCAACACGCCTATTGGTCGTGATGGTAAGCTTGCGAAGCCTCGACAGCTGCACAACACTCACTGGGGCTTGGTGTGCCCTGCCGAGACACCTGAAGGTCAGGCTTGTGGTCTGGTCAAGAATTTGTCGCTGATGTGCTACGTGAGTGTGGGTTCACCAGCCGAGCCTTTGATCGAGTTCATGATCAACAGAGGTATGGAAGTTGTTGAAGAATACGAACCAACAAGATATCCTCACGCAACCAAGGTTTTCGTCAACGGAAGTTGGGTCGGCGTCCACCCTGATCCCAGGCACCTGGTGAACTCCGTCCTGGACACACGACGAAAATCTTATGTCCAGTTCGAAGTTTCCCTTGTTCGTGACATCCGTGACCGTGAATTCAAGAT…	1853
	cam	TTGTCTGTAGATTCGGTTAGCAACAGCGTACGGGTGACATTTTGATTATCCAATGCAAAAGCAACTCACAGTCGATTCGGCCATCACCGTCCTGGTCAGCCTCCCGGATCATCTCATCAACCTCATCATCAGTGAGCTTCTCGCCGATGGAGGTCATGACATGTCGGAGTTCGGCAGCGGAGATAAAGCCGTTGTTATCACGGTCGAACACCTTGAAAGCCTCGCGGATCTCCTCCTCGGAGTCGGTGTCCTTCATCTTGCGCGCCATCATGGTAAGGAACTCTTTTCTTCAATATCAGTGTCATAATTCTTCAGCCGGTCTAAGAAATAACGCACCAGGGAAGTCGATAGTGCCGTTGTTGTCGGCGTCAACCTCGTTGAT----CATATCCTGAAGC…	1168							1
	lsu	CTAGTAACGGCGAGTGAAGCGGCAACAGCTCAAATTTGAAATCTGGCTCTCGGGCCCGAGTTGTAATTTGTAGAGGATGCTTTTGATGCGGTGCCTTCCGAGTTCCCTGGAACGGGACGCCATAGAGGGTGAGAGCCCCGTCTGGTTGGATGCCAAATCTCTGTAAAGCTCCTTCGACGAGTCGAGTAGTTTGGGAATGCTGCTCTAAATGGGAGGTATATGTCTTCTAAAGCTAAATACCGGCCAGAGACCGATAGCGCACAAGTAGAGTGATCGAAAGATGAAAAGCACTTTGAAAAGAGAGTTAAAAAGTACGTGAAATTGTTGAAAGGGAAGCGTTTATGACCAGACTTGGGCTTGGTTAATCATCTGGGGTTCTCCCCAGTGCACTTTTCCAGT…	1032							1
S18/13	tef-1α	ATGGGTAAGGAGGAGAAGACTCACCTTAACGTCGTCGTCATCGGCCACGTCGACTCTGGCAAGTCGACCACTGTGAGTACTACCCTCAATGACCTGCTTATCAGCAGTCATCAACCCCGCCATACGTGGTGGGGTAATATCAACTTACACATTTGCTGACAAAATTGCATAGACCGGTCACTTGATCTACCAGTGCGGTGGTATCGACAAGCGAACCATCGAGAAGTTCGAGAAGGTTGGTTTACATTTTCCTCGATCGCACGCCCTCTGCACACCGATCCATCACTCGAATCAGCCTCGATGACTGAATATGCGCCTGTCACCCCGCTCGAATACAAAATTTTGCGGTTCAACCGCAATTTTTTGGTGGGGCTCATACCCCGCTGCTCGAGTGACAGG…	713							4
	top1	ATGTCGACACTGCTCAACAAGCTTGGCAGTGACCCTCGCTCTCGCGGTACGGTTGCCGAGAAGGTGAAGCTGTACAACGATTGCAACCGTGAAGTTGCTATTCTGTGTAACCACAAGCGAACCGTTGGCGCCTCTCACGAGCAACAAATGGCCAAGCTAGGTGACAGGGTAAGCTCGACGTGCATATTGTGTTATGTGGTACAACATACTAATTATCTCCCAGATTAAAGGCCTCCGATACCAGCAATGGCGAACCAAGATGATGATCCTGGATGTTGATTCAACTTACAAGAAGAAGAAGGGCGCTGCCTGGTTCGAGAAGGACGAGGAGTTGACGGATGAGTGGATCAAGGAGCACCAGCAGTTCTTGCTCGAGGAGCAGCGCACCAAGATTCAGAA…	818
	tub2	AACATGCGCGAGATTGTGAGTAATTCCTCTAGCTCTAGCTTCGAGCTGCTGTGCTCCTGCACGCGCTGAGCTTGTGCTTCGTGCTCCTGATTCCATGTACCCCGCTGGGCTTCGGCAGGTCAACAACAATGCACGATAGCTCGCAGCTTGATCAATGACTTCCCCAGAATCAATACGCTAACCTTGTCTTTTTCTTTGCAATAGGTTCACCTTCAGACCGGTCAGTGCGTAAGTACTTGTCTCTTCGACCTTGTTACCCAGTGATGCTAACAATGTTTATTAGGGTAACCAAATCGGTGCTGCTTTCTGGCAAACCATCTCTGGCGAGCACGGACTCGACAGCAATGGTGTTTACAACGGTACCTCCGAGCTCCAGCTCGAGCGCATGAGCGTCTACTT…	1350
	pgk	CGAATTGTCGGTGCCCTCCCCACCATCAAGTACGCCCTCGAAAATGGCGCCAAGTCCGTCATCCTCATGTCCCATCTCGGCCGCCCCAACGGCTCCCCCAACGAGAAGTACTCCCTCAAGCCTGTTGTTGCCGAGCTCGAGAAGCTCCTGAGCAAGAAGGTCACCTTCGCCCCCGACTGTGTCGGTCCCGAGGTTGAGGAGATCGTCAACAAGGCTGAGGATGGCTCCGTCATTCTCCTTGAGAACCTCCGATTCCACATTGAGGAGGAGGGTTCTTCCAAGGACAAGGATGGTAACAAGATCAAGGCCGATAAGGCTCAGGTTGAGGCTTTCCGCAAGGGTCTTACCGCTCTTGGTGATGTCTACATCAGTGAGTATCCTGACACAACCATGATTACA…	883
	rpb1	TTCCTCACCAAGGAGCAAATTATGAACTGTATGCTTTGGGTCCCTAACTGGGACGGTGTTATTCCTCAGCCCGCTATTTATAAGCCTCGTCCTCGCTGGACTGGTAAACAGCTCATCAGCATGGTTATCCCTAAGGAGGTTAGCCTGTTTAACGGTACCGACTCTAAGGAAAGCGCCCCTCTTAAGGACGAGGGTCTCTTGATCCAGGCCGGTCAACTTATGTATGGTCTTCTTACCAAGAAGAGTATTGGTGCTTCAGCAGGTGGTATTGTGCATATCAGCTACAACGAGTTGGGACCCGAGGGTGCTATGGCTTTCTTGAACGGTGTTCAGCAGGTTGTCACTTATTGGCTTCTGAACAACGGTCACAGTATCGGAATCGGTGACACGATTCCCGAT…	1604							1
	rpb2	ACATTTACGACGTACCAACACGCCTATTGGTCGTGATGGTAAGCTTGCGAAGCCTCGACAGCTGCACAACACTCACTGGGGCTTGGTGTGCCCTGCCGAGACACCTGAAGGTCAGGCTTGTGGTCTGGTCAAGAATTTGTCGCTGATGTGCTACGTGAGTGTGGGTTCACCAGCCGAGCCTTTGATCGAGTTCATGATCAACAGAGGTATGGAAGTTGTTGAAGAATACGAACCAACAAGATATCCTCACGCAACCAAGGTTTTCGTCAACGGAAGTTGGGTCGGCGTCCACCCTGATCCCAGGCACCTGGTGAACTCCGTCCTGGACACACGACGAAAATCTTATGTCCAGTTCGAAGTTTCCCTTGTTCGTGACATCCGTGACCGTGAATTCAAGAT…	1853
	cam	TTGTCTGTAGATTCGGTTAGCAACAGCGTACGGGTGACATTTTGATTATCCAATGCAAAAGCAACTCACAGTCGATTCGGCCATCACCGTCCTGGTCAGCCTCCCGGATCATCTCATCAACCTCATCATCAGTGAGCTTCTCGCCGATGGAGGTCATGACATGTCGGAGTTCGGCAGCGGAGATAAAGCCGTTGTTATCACGGTCGAACACCTTGAAAGCCTCGCGGATCTCCTCCTCGGAGTCGGTGTCCTTCATCTTGCGCGCCATCATGGTAAGGAACTCTTTTCTTCAATATCAGTGTCATAATTCTTCAGCCGGTCTAAGAAATAACGCACCAGGGAAGTCGATAGTGCCGTTGTTGTCGGCGTCAACCTCGTTGAT----CATATCCTGAAGC…	1168							1
	lsu	CTAGTAACGGCGAGTGAAGCGGCAACAGCTCAAATTTGAAATCTGGCTCTCGGGCCCGAGTTGTAATTTGTAGAGGATGCTTTTGATGCGGTGCCTTCCGAGTTCCCTGGAACGGGACGCCATAGAGGGTGAGAGCCCCGTCTGGTTGGATGCCAAATCTCTGTAAAGCTCCTTCGACGAGTCGAGTAGTTTGGGAATGCTGCTCTAAATGGGAGGTATATGTCTTCTAAAGCTAAATACCGGCCAGAGACCGATAGCGCACAAGTAGAGTGATCGAAAGATGAAAAGCACTTTGAAAAGAGAGTTAAAAAGTACGTGAAATTGTTGAAAGGGAAGCGTTTATGACCAGACTTGGGCTTGGTTAATCATCTGGGGTTCTCCCCAGTGCACTTTTCCAGT…	1032							1
S18/25	tef-1α	AAGGAGGACAAGACTCACCTTAACGTCGTCGTCATCGGCCACGTCGACTCTGGCAAGTCGACCACTGTGAGTACTCTCCTCGACAATGAGCTTATCTGCCATCGTCAATCCCGACCAAGACCTGGCGGGGTATTTCTCAAAGTCAACATACTGACATCGTTTCACAGACCGGTCACTTGATCTACCAGTGCGGTGGTATCGACAAGCGAACCATCGAGAAGTTCGAGAAGGTTAGTCACTTTCCCTTCGATCGCGCGTCCTTTGCCCATCGATTTCCCCTACGACTCGAAACGTGCCCGCTGCCCCGCTCGAGACCAAAAATTTTGCAATATGACCGTAATTTTTTTCGGTGGGGCACTTACCCCGCCACTTGAGCGACGGGAGCGTTTGCCCTCTTAC…	652													6
	top1	ATGTCAGAACTGCTCAGGAAGCTCGCTTCGGATCCTCGCTCTCGCGGCACAGTTGCTGAAAAAGTAAAGTTGTACAATGACTGCAACCGCGAGGTTGCCGTTCTGTGCAACCATAAGCGAACCGTTGGTGCTGGGCACGAGCAGCAAATGGCCAAGCTTGGTGACAGGGTAAGTCTGACTTGTGCCTAAGTCGACCACTCCAGATACTGATTCTTTTCTAGATTAAAGGCCTCCGCTACCAGCAATGGCGAACAAAGATGATGATTCTCGATATTGAATCTGGTTACAAGAAGAAGAAGGGTGCCGCCTGGTTCGAGAGGGATGAGGACTTAGATGACGAGTGGGTCAAGGAGCACCAGCAATTCTTACTTGAGGAGCAGCGTACAAAGATCACCAAGA…	814													1
	tub2	TCGTGTTGTGCTGTTGCACGCGTTGAGTTTATCATGCCCCTGATTCTACCCCGCTGGGCGGTGGCAGCTCAACGACAATGCACGATAGCTACCAGCTTTACCATACCTTCTGTCAAGACAAGAAGCTAATCAGATCTCTTCTCTACAATAGGTTCACCTCCAGACCGGTCAGTGCGTAAGTGCTCATCGCTTCCTCAACGTCGCATGCGGGGGATGCTCACAATGTTTATCAGGGTAACCAAATCGGTGCTGCTTTCTGGCAAACCATCTCTGGCGAGCACGGCCTCGACAGCAATGGTGTCTACAACGGTACCTCCGAGCTCCAGCTCGAGCGCATGAGTGTCTACTTCAACGAGGTATGCATGAACAGTCAATGTCAAGAATTCCCAAGCTCACACA…	1308													8
	pgk	ATTGTCGGTGCCCTCCCCACCATCAAGTACGCCCTCGAGAATGGCGCCAAGTCCGTCATCTTGATGTCCCATCTCGGCCGCCCCAATGGCTCCCCCAACGAGAAGTACTCCCTCAAGCCCGTTGTTCCCGAGCTCGAGAAGCTTCTCGGCAAGAAGGTTACCTTCGCTCCTGACTGTGTCGGTCCCGAGGTTGAGGAGATCGTCAACAAGGCTGAGGATGGCGCTGTCATCCTCCTCGAGAACCTCCGATTCCACATTGAGGAGGAGGGCTCTTCCAAGGATAAGGAGGGTAACAAGACCAAGGCCGACAAGGCTCAGGTTGAGGCTTTCCGAAAGGGTCTGACCGCCCTTGGTGATGTCTACATCAGTGAGTATCCAATTGCGCTACAACACCCCACG…	886
	rpb1	TCAACCTTCCGTCTCAACCTTTCTGTTACTTCTCCTTACAACGCCGATTTCGATGGTGATGAGATGAACCTTCACGTCCCCCAGAGCGAGGAAACGCGCGCTGAGGTTAAAGAGCTTTGTCTAGTTCCCTTGAACATTGTCTCTCCTCAGAAGAACGGTCCTTTGATGGGTATCGTCCAGGACTCTCTGGCTGGTGCCTACAAGCTTTGCCGTCGAGATGTTTTCCTCACAAAGGAGCAAATCATGAACTGTATGCTCTGGGTGCCCAACTGGGACGGTGTCATTCCTCAACCCGCTATCTATAAGCCTCGTCCTCGGTGGACTGGTAAGCAGCTTATCAGCATGGTTATCCCTAAGGAGGTTAGCCTGTTCAACGGTACGGATTCTGGTGAAAACGCC…	1032
	rpb2	AGGTGTTGAACAGATATACCTTTGCTTCTACTCTTTCACATTTGCGTCGAACCAATACTCCCATCGGACGAGATGGTAAATTGGCCAAGCCTCGACAGCTTCACAACACTCACTGGGGTTTGGTGTGTCCTGCCGAAACACCTGAGGGTCAAGCTTGTGGTCTGGTCAAAAACTTGTCTCTGATGTGTTACGTCAGTGTCGGCTCTCCAGCCGATCCTCTGATTGAATTCATGATCAACAGAGGCATGGAAGTCGTTGAGGAGTACGAGCCGACAAGATACCCCCACGCTACAAAGATTTTCGTCAACGGTAGCTGGGTTGGTGTTCATGCCGACCCCAAGCATCTCGTGAATCAGGTCTTGGACACAAGACGAAAGTCTTACGTGCAGTTCGAAGTAT…	929													7
	cam	ATGGTGAGCATGACCTGTCCGTTCCTTGGTTGCGCGACCTACCCATCAATCAGCATTTGCTTTACCGCCTTGTCCTCTGGCGTTATCGCCAATGAGCATTGACCCCGCGGCTCTGTTGAGAGGGGCTGCAGCTGATGTTCTGGTGATGCCGTTCGAGAGTTTGAACTGACAACTTTATTTCTATAGGCCGACTCACTTACTGAAGAGCAAGTCTCCGAGTTCAAGGAGGCCTTCTCTCTCTTTGTAAGCTATCCCTCTTGTTTCGCCGCTTGCCTCGCCGCGTCTTGCTAGAAGCTGTCGCTAACCTCTTTATGTAGGACAAGGATGGCGATGGTGAGTGATGCTCCCCTTTCCGCGATGTTTCTTCGTTGGCCCCGTGCGAAACCCAAATCGATCCAA…	972
	lsu	n.t.
S18/26	tef-1α	ATGGGTAAGGAGGAGAAGACTCACCTTAACGTCGTCGTCATCGGCCACGTCGACTCTGGCAAGTCGACCACTGTGAGTACTACCCTCAATGACCTGCTTATCAGCAGTCATCAACCCCGCCATACGTGGTGGGGTAATATCAACTTACACATTTGCTGACAAAATTGCATAGACCGGTCACTTGATCTACCAGTGCGGTGGTATCGACAAGCGAACCATCGAGAAGTTCGAGAAGGTTGGTTTACATTTTCCTCGATCGCACGCCCTCTGCACACCGATCCATCACTCGAATCAGCCTCGATGACTGAATATGCGCCTGTCACCCCGCTCGGATACAAAATTTTGCGGTTCAACCGCAATTTTTTGGTGGGGCTCATACCCCGCTGCTCGAGTGACAGG…	713							2
	top1	GTCGACACTGCTCAACAAGCTTGGCAGTGACCCTCGCTCTCGCGGTACGGTTGCCGAGAAGGTGAAGCTGTACAACGATTGCAACCGTGAAGTTGCTATTCTGTGTAACCACAAGCGAACCGTTGGCGCCTCTCACGAGCAACAAATGGCCAAGCTAGGTGACAGGGTAAGCTCGACGTGCATATTGTGTTATGTGGTACAACATACTAATTATCTCCCAGATTAAAGGCCTCCGATACCAGCAATGGCGAACCAAGATGATGATCCTGGATGTTGATTCAACTTACAAGAAGAAGAAGGGCGCTGCCTGGTTCGAGAAGGACGAGGAGTTGACGGATGAGTGGATCAAGGAGCACCAGCAGTTCTTGCTCGAGGAGCAGCGCACCAAGATTCAGAAGA…	814
	tub2	ATGCGCGAGATTGTGAGTAATTCCTCTAGCTCTAGCTTCGAGCTGCTGTGCTCCTGCACGCGCTGAGCTTGTGCTTCGTGCTCCTGATTCCATGTACCCCGCTGGGCTTCGGCAGGTCAACAACAATGCACGATAGCTCGCAGCTTGATCAATGACTTCCCCAGAATCAATACGCTAACCTTGTCTTTTTCTTTGCAATAGGTTCACCTTCAGACCGGTCAGTGCGTAAGTACTTGTCTCTTCGACCTTGTTACCCAGTGATGCTAACAATGTTTATTAGGGTAACCAAATCGGTGCTGCTTTCTGGCAAACCATCTCTGGCGAGCACGGACTCGACAGCAATGGTGTTTACAACGGTACCTCCGAGCTCCAGCTCGAGCGCATGAGCGTCTACTTCAA…	1345
	pgk	CGAATTGTCGGTGCCCTCCCCACCATCAAGTACGCCCTCGAAAATGGCGCCAAGTCCGTCATCCTCATGTCTCATCTCGGCCGCCCCAACGGCTCCCCCAACGAGAAGTACTCTCTCAAGCCCGTTGTTGCTGAGCTCGAGAAGCTCCTGAGCAAGAAGGTCACCTTCGCCCCCGACTGTGTCGGTCCCGAGGTTGAGGAGATCGTCAACAAGGCTGAGGATGGCTCCGTCATTCTCCTTGAGAACCTCCGATTCCACATTGAGGAGGAGGGTTCTTCCAAGGACAAGGATGGTAACAAGATCAAGGCCGACAAGGCTCAGGTTGAGGCTTTCCGCAAGGGTCTGACCGCTCTTGGTGACGTTTACATCAGTGAGTATCCTAATTACATTCCATCATGA…	885
	rpb1	TTCCTCACCAAGGAGCAAATTATGAACTGTATGCTTTGGGTCCCTAACTGGGACGGTGTTATTCCTCAGCCCGCTATTTATAAGCCTCGTCCTCGCTGGACTGGTAAACAGCTCATCAGCATGGTTATCCCTAAGGAGGTTAGCCTGTTTAACGGTACTGACTCTAAGGAAAGCGCCCCTCTTAAGGACGAGGGTCTCTTGATCCAGGCCGGTCAACTTATGTATGGTCTTCTTACCAAGAAGAGTATTGGTGCTTCAGCAGGTGGTATTGTGCATATCAGCTACAACGAGTTGGGACCCGAGGGTGCTATGGCTTTCTTGAACGGTGTTCAGCAGGTTGTCACTTATTGGCTTCTGAACAACGGTCACAGTATCGGAATCGGTGACACGATTCCCGAT…	1604
	rpb2	ACATTTACGACGTACCAACACGCCTATTGGTCGTGATGGTAAGCTTGCGAAGCCTCGACAGCTGCACAACACTCACTGGGGCTTGGTGTGCCCTGCCGAGACACCTGAAGGTCAGGCTTGTGGTCTGGTCAAGAATTTGTCGCTGATGTGCTACGTGAGTGTGGGTTCACCAGCCGAGCCTTTGATCGAGTTCATGATCAACAGAGGTATGGAAGTTGTTGAAGAATACGAACCAACAAGATATCCTCACGCAACCAAGGTTTTCGTCAACGGAAGTTGGGTCGGCGTCCACCCTGATCCCAGGCACCTAGTGAACTCCGTCCTGGACACACGACGAAAATCTTATGTCCAGTTCGAAGTTTCCCTTGTTCGTGACATCCGTGACCGTGAATTCAAGAT…	1853
	cam	TTGTCTGTAGATTCGGTTAGCAACAGCGTACGGGTGACATTTTGATTATCCAATGCAAAAGCAACTCACAGTCGATTCGGCCATCACCGTCCTGGTCAGCCTCCCGGATCATCTCATCAACCTCATCATCAGTGAGCTTCTCGCCGATGGAGGTCATGACATGTCGGAGTTCGGCAGCGGAGATAAAGCCGTTGTTATCACGGTCGAACACCTTGAAAGCCTCGCGGATCTCCTCCTCGGAGTCGGTGTCCTTCATCTTGCGCGCCATCATGGTAAGGAACTCTTTTCTTCAATATCAGTGTCATAATTCTTCAGCCGGTCTAAGAAATAACGCACCAGGGAAGTCGATAGTGCCGTTGTTGTCGGCGTCAACCTCGTTGAT----CATATCCTGAAGC…	1168							1
	lsu	CTAGTAACGGCGAGTGAAGCGGCAACAGCTCAAATTTGAAATCTGGCTCTCGGGCCCGAGTTGTAATTTGTAGAGGATGCTTTTGATGCGGTGCCTTCCGAGTTCCCTGGAACGGGACGCCATAGAGGGTGAGAGCCCCGTCTGGTTGGATGCCAAATCTCTGTAAAGCTCCTTCGACGAGTCGAGTAGTTTGGGAATGCTGCTCTAAATGGGAGGTATATGTCTTCTAAAGCTAAATACCGGCCAGAGACCGATAGCGCACAAGTAGAGTGATCGAAAGATGAAAAGCACTTTGAAAAGAGAGTTAAAAAGTACGTGAAATTGTTGAAAGGGAAGCGTTTATGACCAGACTTGGGCTTGGTTAATCATCTGGGGTTCTCCCCAGTGCACTTTTCCAGT…	1032							1
S18/28	tef-1α	ATGGGTAAGGAGGAGAAGACTCACCTTAACGTCGTCGTCATCGGCCACGTCGACTCTGGCAAGTCGACCACTGTGAGTACTACCCTCAATGACCTGCTTATCAGCAGTCATCAACCCCGCCATACGTGGTGGGGTAATATCAACTTACACATTTGCTGACAAAATTGCATAGACCGGTCACTTGATCTACCAGTGCGGTGGTATCGACAAGCGAACCATCGAGAAGTTCGAGAAGGTTGGTTTACATTTTCCTCGATCGCACGCCCTCTGCACACCGATCCATCACTCGAATCAGCCTCGATGACTGAATATGCGCCTGTCACCCCGCTCGAATACAAAATTTTGCGGTTCAACCGCAATTTTTTGGTGGGGCTCATACCCCGCTGCTCGAGTGACAGG…	713							4
	top1	ATGTCGACACTGCTCAACAAGCTTGGCAGTGACCCTCGCTCTCGCGGTACGGTTGCCGAGAAGGTGAAGCTGTACAACGATTGCAACCGTGAAGTTGCTATTCTGTGTAACCACAAGCGAACCGTTGGCGCCTCTCACGAGCAACAAATGGCCAAGCTAGGTGACAGGGTAAGCTCGACGTGCATATTGTGTTATGTGGTACGACATACTAATTATCTCCCAGATTAAAGGCCTCCGATACCAGCAATGGCGAACCAAGATGATGATCCTGGATGTTGATTCAACTTACAAGAAGAAGAAGGGCGCTGCCTGGTTCGAGAAGGACGAGGAGTTGACGGATGAGTGGATCAAGGAGCACCAGCAGTTCTTGCTCGAGGAGCAGCGCACCAAGATTCAGAA…	818							1
	tub2	AACATGCGCGAGATTGTGAGTAATTCCTCTAGCTCTAGCTTCGAGCTGCTGTGCTCCTGCACGCGCTGAGCTTGTGCTTCGTGCTCCTGATTCCATGTACCCCGCTGGGCTTCGGCAGGTCAACAACAATGCACGATAGCTCGCAGCTTGATCAATGACTTCCCCAGAATCAATACGCTAACCTTGTCTTTTTCTTTGCAATAGGTTCACCTTCAGACCGGTCAGTGCGTAAGTACTTGTCTCTTCGACCTTGTTACCCAGTGATGCTAACAATGTTTATTAGGGTAACCAAATCGGTGCTGCTTTCTGGCAAACCATCTCTGGCGAGCACGGACTCGACAGCAATGGTGTTTACAACGGTACCTCCGAGCTCCAGCTCGAGCGCATGAGCGTCTACTT…	1350
	pgk	CGAATTGTCGGTGCCCTCCCCACCATCAAGTACGCCCTCGAAAATGGCGCCAAGTCCGTCATCCTCATGTCCCATCTCGGCCGCCCCAACGGCTCCCCCAACGAGAAGTACTCCCTCAAGCCTGTTGTTGCCGAGCTCGAGAAGCTCCTGAGCAAGAAGGTCACCTTCGCCCCCGACTGTGTCGGTCCCGAGGTTGAGGAGATCGTCAACAAGGCTGAGGATGGCTCCGTCATTCTCCTTGAGAACCTCCGATTCCACATTGAGGAGGAGGGTTCTTCCAAGGACAAGGATGGTAACAAGATCAAGGCCGATAAGGCTCAGGTTGAGGCTTTCCGCAAGGGTCTTACCGCTCTTGGTGATGTCTACATCAGTGAGTATCCTGACACAACCATGATTACA…	883
	rpb1	TTCCTCACCAAGGAGCAAATTATGAACTGTATGCTTTGGGTCCCTAACTGGGACGGTGTTATTCCTCAGCCCGCTATTTATAAGCCTCGTCCTCGCTGGACTGGTAAACAGCTCATCAGCATGGTTATCCCTAAGGAGGTTAGCCTGTTTAACGGTACTGACTCTAAGGAAAGCGCCCCTCTTAAGGACGAGGGTCTCTTGATCCAGGCCGGTCAACTTATGTATGGTCTTCTTACCAAGAAGAGTATTGGTGCTTCAGCAGGTGGTATTGTGCATATCAGCTACAACGAGTTGGGACCCGAGGGTGCTATGGCTTTCTTGAACGGTGTTCAGCAGGTTGTCACTTATTGGCTTCTGAACAACGGTCACAGTATCGGAATCGGTGACACGATTCCCGAT…	1604
	rpb2	ACATTTACGACGTACCAACACGCCTATTGGTCGTGATGGTAAGCTTGCGAAGCCTCGACAGCTGCACAACACTCACTGGGGCTTGGTGTGCCCTGCCGAGACACCTGAAGGTCAGGCTTGTGGTCTGGTCAAGAATTTGTCGCTGATGTGCTACGTGAGTGTGGGTTCACCAGCCGAGCCTTTGATCGAGTTCATGATCAACAGAGGTATGGAAGTTGTTGAAGAATACGAACCAACAAGATATCCTCACGCAACCAAGGTTTTCGTCAACGGAAGTTGGGTCGGCGTCCACCCTGATCCCAGGCACCTGGTGAACTCCGTCCTGGACACACGACGAAAATCTTATGTCCAGTTCGAAGTTTCCCTTGTTCGTGACATCCGTGACCGTGAATTCAAGAT…	1853
	cam	TTGTCTGTAGATTCGGTTAGCAACAGCGTACGGGTGACATTTTGATTATCCAATGCAAAAGCAACTCACAGTCGATTCGGCCATCACCGTCCTGGTCAGCCTCCCGGATCATCTCATCAACCTCATCATCAGTGAGCTTCTCGCCGATGGAGGTCATGACATGTCGGAGTTCGGCAGCGGAGATAAAGCCGTTGTTATCACGGTCGAACACCTTGAAAGCCTCGCGGATCTCCTCCTCGGAGTCGGTGTCCTTCATCTTGCGCGCCATCATGGTAAGGAACTCTTTTCTTCAATATCAGTGTCATAATTCTTCAGCCGGTCTAAGAAATAACGCACCAGGGAAGTCGATAGTGCCGTTGTTGTCGGCGTCAACCTCGTTGAT----CATATCCTGAAGC…	1168							1
	lsu	CTAGTAACGGCGAGTGAAGCGGCAACAGCTCAAATTTGAAATCTGGCTCTCGGGCCCGAGTTGTAATTTGTAGAGGATGCTTTTGATGCGGTGCCTTCCGAGTTCCCTGGAACGGGACGCCATAGAGGGTGAGAGCCCCGTCTGGTTGGATGCCAAATCTCTGTAAAGCTCCTTCGACGAGTCGAGTAGTTTGGGAATGCTGCTCTAAATGGGAGGTATATGTCTTCTAAAGCTAAATACCGGCCAGAGACCGATAGCGCACAAGTAGAGTGATCGAAAGATGAAAAGCACTTTGAAAAGAGAGTTAAAAAGTACGTGAAATTGTTGAAAGGGAAGCGTTTATGACCAGACTTGGGCTTGGTTAATCATCTGGGGTTCTCCCCAGTGCACTTTTCCAGT…	1032							1
S18/29	tef-1α	ATGGGTAAGGAGGAGAAGACTCACCTTAACGTCGTCGTCATCGGCCACGTCGACTCTGGCAAGTCGACCACTGTGAGTACTACCCTCAATGACCTGCTTATCAGCAGTCATCAACCCCGCCATACGTGGTGGGGTAATATCAACTTACACATTTGCTGACAAAATTGCATAGACCGGTCACTTGATCTACCAGTGCGGTGGTATCGACAAGCGAACCATCGAGAAGTTCGAGAAGGTTGGTTTACATTTTCCTCGATCGCACGCCCTCTGCACACCGATCCATCACTCGAATCAGCCTCGATGACTGAATATGCGCCTGTCACCCCGCTCGAATACAAAATTTTGCGGTTCAACCGCAATTTTTTGGTGGGGCTCATACCCCGCTGCTCGAGTGACAGG…	713							4
	top1	ATGTCGACACTGCTCAACAAGCTTGGCAGTGACCCTCGCTCTCGCGGTACGGTTGCCGAGAAGGTGAAGCTGTACAACGATTGCAACCGTGAAGTTGCTATTCTGTGTAACCACAAGCGAACCGTTGGCGCCTCTCACGAGCAACAAATGGCCAAGCTAGGTGACAGGGTAAGCTCGACGTGCATATTGTGTTATGTGGTACGACATACTAATTATCTCCCAGATTAAAGGCCTCCGATACCAGCAATGGCGAACCAAGATGATGATCCTGGATGTTGATTCAACTTACAAGAAGAAGAAGGGCGCTGCCTGGTTCGAGAAGGACGAGGAGTTGACGGATGAGTGGATCAAGGAGCACCAGCAGTTCTTGCTCGAGGAGCAGCGCACCAAGATTCAGAA…	818							1
	tub2	CGAGCTGCTGTGCTCCTGCACGCGCTGAGCTTGTGCTTCGTGCTCCTGATTCCATGTACCCCGCTGGGCTTCGGCAGGTCAACAACAATGCACGATAGCTCGCAGCTTGATCAATGACTTCCCCAGAATCAATACGCTAACCTTGTCTTTTTCTTTGCAATAGGTTCACCTTCAGACCGGTCAGTGCGTAAGTACTTGTCTCTTCGACCTTGTTACCCAGTGATGCTAACAATGTTTATTAGGGTAACCAAATCGGTGCTGCTTTCTGGCAAACCATCTCTGGCGAGCACGGACTCGACAGCAATGGTGTTTACAACGGTACCTCCGAGCTCCAGCTCGAGCGCATGAGCGTCTACTTCAACGAGGTTTGTTCCATCACTCCTACCGCGAAAACACAAC…	1288
	pgk	CGAATTGTCGGTGCCCTCCCCACCATCAAGTACGCCCTCGAAAATGGCGCCAAGTCCGTCATCCTCATGTCCCATCTCGGCCGCCCCAACGGCTCCCCCAACGAGAAGTACTCCCTCAAGCCTGTTGTTGCCGAGCTCGAGAAGCTCCTGAGCAAGAAGGTCACCTTCGCCCCCGACTGTGTCGGTCCCGAGGTTGAGGAGATCGTCAACAAGGCTGAGGATGGCTCCGTCATTCTCCTTGAGAACCTCCGATTCCACATTGAGGAGGAGGGTTCTTCCAAGGACAAGGATGGTAACAAGATCAAGGCCGATAAGGCTCAGGTTGAGGCTTTCCGCAAGGGTCTTACCGCTCTTGGTGATGTCTACATCAGTGAGTATCCTGACACAACCATGATTACA…	883
	rpb1	TTCCTCACCAAGGAGCAAATTATGAACTGTATGCTTTGGGTCCCTAACTGGGACGGTGTTATTCCTCAGCCCGCTATTTATAAGCCTCGTCCTCGCTGGACTGGTAAACAGCTCATCAGCATGGTTATCCCTAAGGAGGTTAGCCTGTTTAACGGTACCGACTCTAAGGAAAGCGCCCCTCTTAAGGACGAGGGTCTCTTGATCCAGGCCGGTCAACTTATGTATGGTCTTCTTACCAAGAAGAGTATTGGTGCTTCAGCAGGTGGTATTGTGCATATCAGCTACAACGAGTTGGGACCCGAGGGTGCTATGGCTTTCTTGAACGGTGTTCAGCAGGTTGTCACTTATTGGCTTCTGAACAACGGTCACAGTATCGGAATCGGTGACACGATTCCCGAT…	1604							1
	rpb2	ACATTTACGACGTACCAACACGCCTATTGGTCGTGATGGTAAGCTTGCGAAGCCTCGACAGCTGCACAACACTCACTGGGGCTTGGTGTGCCCTGCCGAGACACCTGAAGGTCAGGCTTGTGGTCTGGTCAAGAATTTGTCGCTGATGTGCTACGTGAGTGTGGGTTCACCAGCCGAGCCTTTGATCGAGTTCATGATCAACAGAGGTATGGAAGTTGTTGAAGAATACGAACCAACAAGATATCCTCACGCAACCAAGGTTTTCGTCAACGGAAGTTGGGTCGGCGTCCACCCTGATCCCAGGCACCTGGTGAACTCCGTCCTGGACACACGACGAAAATCTTATGTCCAGTTCGAAGTTTCCCTTGTTCGTGACATCCGTGACCGTGAATTCAAGAT…	1853
	cam	TTGTCTGTAGATTCGGTTAGCAACAGCGTACGGGTGACATTTTGATTATCCAATGCAAAAGCAACTCACAGTCGATTCGGCCATCACCGTCCTGGTCAGCCTCCCGGATCATCTCATCAACCTCATCATCAGTGAGCTTCTCGCCGATGGAGGTCATGACATGTCGGAGTTCGGCAGCGGAGATAAAGCCGTTGTTATCACGGTCGAACACCTTGAAAGCCTCGCGGATCTCCTCCTCGGAGTCGGTGTCCTTCATCTTGCGCGCCATCATGGTAAGGAACTCTTTTCTTCAATATCAGTGTCATAATTCTTCAGCCGGTCTAAGAAATAACGCACCAGGGAAGTCGATAGTGCCGTTGTTGTCGGCGTCAACCTCGTTGAT----CATATCCTGAAGC…	1168							1
	lsu	CTAGTAACGGCGAGTGAAGCGGCAACAGCTCAAATTTGAAATCTGGCTCTCGGGCCCGAGTTGTAATTTGTAGAGGATGCTTTTGATGCGGTGCCTTCCGAGTTCCCTGGAACGGGACGCCATAGAGGGTGAGAGCCCCGTCTGGTTGGATGCCAAATCTCTGTAAAGCTCCTTCGACGAGTCGAGTAGTTTGGGAATGCTGCTCTAAATGGGAGGTATATGTCTTCTAAAGCTAAATACCGGCCAGAGACCGATAGCGCACAAGTAGAGTGATCGAAAGATGAAAAGCACTTTGAAAAGAGAGTTAAAAAGTACGTGAAATTGTTGAAAGGGAAGCGTTTATGACCAGACTTGGGCTTGGTTAATCATCTGGGGTTCTCCCCAGTGCACTTTTCCAGT…	1032							1
S18/30	tef-1α	AAGGAGGACAAGACTCACCTTAACGTCGTCGTCATCGGCCACGTCGACTCTGGCAAGTCGACCACTGTGAGTACTCTCCTCGACAATGAGCATATCTGCCATCGTCAATCCCGACCAAGACCTGGCGGGGTATTTCTCAAAGTCAACATACTGACATCGTTTCACAGACCGGTCACTTGATCTACCAGTGCGGTGGTATCGACAAGCGAACCATCGAGAAGTTCGAGAAGGTTAGTCACTTTCCCTTCAATCGCGCGTCCTTTGCCCATCGATTTCCCCTACGACTCGAAACGTGCCCGCTACCCCGCTCGAGACCAAAAATTTTGCAATATGACCGTAATTTTTTTGGTGGGGCACTTACCCCGCCACTTGAGCGACGGGAGCGTTTGCCCTCTTACC…	651													199
	top1	ATGTCAGAACTGCTCAGGAAGCTCGCTTCGGATCCTCGCTCTCGCGGCACAGTTGCTGAAAAAGTAAAGTTGTACAATGACTGCAACCGCGAGGTTGCCGTTCTGTGCAACCATAAGCGAACCGTTGGTGCTGGGCACGAGCAGCAAATGGCCAAGCTTGGTGACAGGGTAAGTCTGACTTGTGCCTAAGTCGACCACTCCAGATACTGATTCTTTTCTAGATTAAAGGCCTCCGCTACCAGCAATGGCGAACAAAGATGATGATTCTCGATATTGAATCTGGTTACAAGAAGAAGAAGGGTGCCGCCTGGTTCGAGAGGGGTGAGGACTTAGATGACGAGTGGGTCAAGGAGCACCAACAATTCTTACTTGAGGAGCAGCGTACAAAGATCACCAAGA…	814
	tub2	TCGTGTTGTGCTGTTGCACGCGTAGAGTTTATCATGCCCCTGATTCTACCCCGCTGGGCGGTGGCAGCTCAACGACAATGCACGATAGCTACCAGCTTTACCACACCTTCTGTCAAGACAAGAAGCTAATCAGATCTCTTCTCTACAATAGGTTCACCTCCAGACCGGTCAGTGCGTAAGTGCTCATCGCTTCCTCAACGTCGCATGCGGGGGATGCTCACAATGTTTATCAGGGTAACCAAATCGGTGCTGCTTTCTGGCAAACCATCTCTGGCGAGCACGGCCTCGACAGCAATGGTGTCTACAACGGTACCTCCGAGCTCCAGCTCGAGCGCATGAGTGTCTACTTCAACGAGGTATGCATTAACAGTCAATGTCAAGAATTCCCAAGCTCACACA…	1308													7
	pgk	ATTGTCGGTGCCCTCCCCACCATCAAGTACGCCCTCGAGAATGGCGCCAAGTCCGTCATCTTGATGTCCCATCTCGGCCGCCCCAACGGCTCCCCCAACGAGAAGTACTCCCTCAAGCCCGTTGTTCCCGAGCTCGAGAAGCTTCTCGGCAAGAAGGTTACCTTCGCTCCTGACTGTGTCGGTCCCGAGGTTGAGGAGATCGTCAACAAGGCTGAGGATGGCGCTGTCATCCTCCTCGAGAACCTCCGATTCCACATTGAGGAGGAGGGCTCTTCTAAGGATAAGGAAGGTAACAAGACCAAGGCCGACAAGGCCCAGGTTGAGGCTTTCCGAAAGGGTCTGACCGCTCTTGGTGATGTCTACATCAGTGAGTATCCAATTGCACTACAACACCCCACG…	886
	rpb1	TCAACCTTCCGTCTCAACCTTTCTGTTACTTCTCCTTACAACGCCGATTTCGATGGTGATGAGATGAACCTTCACGTCCCCCAGAGCGAGGAAACGCGCGCTGAGGTTAAAGAGCTTTGTCTAGTTCCCTTGAACATTGTCTCTCCTCAGAAGAACGGTCCTTTGATGGGTATCGTCCAGGACTCTCTGGCTGGTGCCTACAAGCTTTGCCGTCGAGATGTTTTCCTCACAAAGGAGCAAATCATGAACTGTATGCTCTGGGTGCCCAACTGGGACGGTGTCATTCCTCAACCCGCTATCTATAAGCCTCGTCCTCGGTGGACTGGTAAGCAGCTTATCAGCATGGTTATCCCTAAGGAGGTTAGCCTGTTCAACGGTACGGATTCTGGTGAAAACGCC…	1032
	rpb2	AGGTGTTGAACAGATATACCTTTGCTTCTACTCTTTCACATTTGCGTCGAACCAATACTCCCATCGGACGAGATGGTAAATTGGCCAAGCCTCGACAGCTTCACAACACTCACTGGGGTTTGGTGTGTCCTGCCGAAACACCCGAGGGTCAAGCTTGTGGTCTGGTCAAAAACTTGTCTCTGATGTGTTACGTCAGTGTTGGCTCTCCGGCCGATCCTCTGATTGAATTCATGATCAACAGAGGCATGGAAGTCGTTGAGGAGTACGAGCCGACAAGATACCCCCACGCTACAAAGATTTTCGTCAACGGTAGCTGGGTTGGTGTTCATGCCGACCCCAAGCATCTCGTGAATCAGGTCTTGGACACAAGGCGAAAGTCTTACGTGCAGTTCGAAGTAT…	929											1		36	3
	cam	ATGGTGAGCATGACCTGTCCGTTCCTTGGTTGCGCGACCTACCCATCAATCAGCATTTGCTTTACCGCCTTGTCCTCTGGCGTTATCGCCAATGAGCATTGACCCCGCGGCTCTGTTGAGAGGGGCTGCAGCTGATGTTCTGGTGATGCCGTTCGAGAGTTTGAACTGACAACTTTATTTCTATAGGCCGACTCACTTACTGAAGAGCAAGTCTCCGAGTTCAAGGAGGCCTTCTCTCTCTTTGTAAGCTATCCCTCTTGTTTCGCCGCTTGCCTCGCCGCGTCTTGCTAGAAGCTGTCGCTAACCTCTTTATGTAGGACAAGGATGGCGATGGTGAGTGATGCTCCCCTTTCCGCGATGTTTCTTCGTTGGCCCCGTGCGAAACCCAAATCGATCCAA…	972
	lsu	n.t.
S18/34	tef-1α	ATGGGTAAGGAGGAGAAGACTCACCTTAACGTCGTCGTCATCGGCCACGTCGACTCTGGCAAGTCGACCACTGTGAGTACCACTGCATCCCAACCCCGCCGATATTTGGCGGGGTAGTTTCAAATTTCCAATGTGCTGACATACTTGATAGACCGGTCACTTGATCTACCAGTGCGGTGGTATCGACAAGCGAACCATCGAGAAGTTCGAGAAGGTTGGTCTCATTTTCCTCGATCGCGCGCCCTTTTCCCTTTCGAAACATCATTCGAATCGCCCTCACACGACGACTCGATACGCGCCTGTTACCCCGCTCGAGGTCAAAAATTTTGCGGCTTTGTCGTAATTTTTCTGGTGGGGCTCATACCCCGCCACTCGAGCGACAGGCGCTTGCCCTCTTCC…	703				5						1
	top1	ATGTCGACTCTGCTCAACAAGCTTGGCAGTGACCCTCGCTCTCGCGGTACGGTTGCCGAAAAGGTGAAGCTGTACAACGATTGCAACCGTGAAGTTGCTATTCTGTGTAACCACAAGCGAACTGTTGGCGCCTCTCACGAGCAACAAATGGCCAAGCTAGGCGACAGGGTAAGGCTGACCTGCATCATGTTTAATACCACGACATACTGACTTTCGTTTAGATTAAAGGCCTCCGATACCAGCAATGGCGTACCAAGATGATGATACTCGACGTTGACTCAAGCTACAAGAAGAAGAAGGGCGCTGCCTGGTTTGAGAAGGACGAGGAGCTGAATGATGAGTGGATCAAGGAGCACCAGCAATTCTTGCTCGAGGAGCAGCGCACAAAGATCCAGAAGA…	816				2
	tub2	CTGACCTCTAACTTCAAGCTGTTGCATGTGTTGAGCTTGTGTTTTGTGCCCTTGATTGTACCCCGCCGGGCGGTGGCAGCTCAACAACAATGCATGATAGCTCGCAGCTTGATCAGTATTCTTCCCCAGAAACAAGAGAAGCTAACCTTGCCTTTTTCTTTGCGATAGGTTCACCTTCAGACCGGTCAGTGCGTAAGTATTCATCTGCTCTTCCATCTCGTCGGAGGGAGATTTTAACAATGTTTATTAGGGTAACCAAATCGGTGCTGCTTTCTGGCAGACCATCTCTGGCGAGCACGGTCTCGACAGCAATGGTGTTTACAACGGCACCTCTGAGCTGCAGCTCGAGCGCATGAGCGTTTACTTCAACGAGGTTTGTTCAGTCACTCCTGCCACGAA…	1292				1
	pgk	CGAATTGTCGGTGCTCTCCCCACCATCAAATACGCCCTCGAGAATGGCGCCAAGTCCGTCATCCTCATGTCCCACCTCGGACGCCCCAACGGCTCCCCCAACGAGAAGTACTCCCTCAAGCCCGTCGTCGCCGAGCTCGAGAAGCTTCTCAGCAAGAAGGTCACCTTTGCCCCCGACTGTGTCGGCCCCGAGGTCGAGGAGATCGTCAACAAGGCCGAGGATGGCTCTGTCATTCTCCTCGAGAACCTCCGATTCCACATTGAGGAGGAGGGCTCCTCCAAGGACAAGGAGGGCAACAAGACCAAGGCCGACAAGGCTCAGGTTGAGGCTTTCCGCAAGGGTCTGACCGCTCTTGGTGACGTCTACATCAGTGAGTATCCCAATCTCCCTCCATCATGA…	889
	rpb1	TTCCTCACCAAGGAGCAGATCATGAACTGCATGCTTTGGGTCCCTAACTGGGATGGTGTCATTCCCCAGCCAGCTATTTACAAGCCCCGCCCTCGCTGGACTGGTAAGCAGCTCATCAGCATGGTTATCCCTAAGGAGGTTACCATTTTCAACGGTACCGACTCCGGCGAAAGTGCCCCTCTTAAGGACGAGGGTCTCTTGATTCAGGCCGGTCAATTGATGTATGGTCTTCTTACAAAGAAGAGTGTTGGTGCTTCTGCCGGCGGTATTGTGCATATCAGCTACAATGAGTTGGGACCCGAGGGTGCCATGGCTTTCCTGAACGGAGTGCAGCAAGTTGTCACATACTGGCTTCTACAGAACGGTCACAGTATTGGTATCGGTGACACGATTCCCGAT…	1604				2
	rpb2	GCATTTGCGACGTACCAATACGCCCATTGGACGTGATGGTAAGCTTGCGAAACCTCGCCAGCTGCACAACACTCACTGGGGCTTGGTGTGCCCTGCCGAGACGCCTGAAGGTCAGGCTTGTGGTCTGGTCAAGAACTTGTCGCTTATGTGCTACGTAAGCGTGGGCTCACCAGGCGAGCCTTTGATCGATTTCATGGTCAGCCGAGGTATGGAAGTCGTTGAGGAGTATGAGCCGACAAGATACCCTCACGCAACCAAGGTTTTCGTTAACGGTAGCTGGGTCGGTGTTCACCCTGAGCCTAGGGCATTGGTGAACAGCGTTTTGGAAACACGACGAAAGTCTTATCTCCAGTTCGAAGTCTCTCTTGTACGTGATATCAGAGACCGCGAATTCAAGAT…	1853				1
	cam	GTTTGTAAGTCAACCTTCCTTGACTTGGTTGAAGCCGTTGCTAATTTCGCTGTGCAGGACAAGGATGGCGATGGTGAGCGATGCTGCCCCTTTCGCGACATACCCTCGTTGGTCGAATGCGATAGTCAAATTCATCCCAACAAAGTGTCGAATGAATACACGCAATCGCATTCGCATTTTCGGGTTCAGCGTGTTCGATAAAACATGGGCTAAACATTCACTACAGGTCAAATCACCACCAAGGAGCTCGGAACCGTCATGCGCTCTCTCGGCCAGAACCCCTCCGAGTCTGAGCTTCAGGACATGATCAACGAGGTCGACGCTGACAACAACGGCACCATCGACTTCCCTGGTGCGTCATTTCTTAAGCTGGCCGTAGAGTGGCAACGCTAACATTGG…	703
	lsu	AACGGCGAGTGAAGCGGCAACAGCTCAAATTTGAAATCTGGCTTTCGGGCCCGAGTTGTAATTTGTAGAGGATGATTTTGATGCGGTGCCTTCCGAGTTCCCTGGAACGGGACGCCATAGAGGGTGAGAGCCCCGTCTGGTTGGATGCCAAATCTCTGTAAATCTCCTTCGACGAGTCGAGTAGTTTGGGAATGCTGCTCTAAATGGGAGGTATATGTCTTCTAAAGCTAAATACCGGCCAGAGACCGATAGCGCACAAGTAGAGTGATCGAAAGATGAAAAGCACTTTGAAAAGAGAGTTAAAAAGTACGTGAAATTGTTGAAAGGGAAGCGTTTATGACCAGACTTGGGCTTGGTTAATCATCTGGGGTTCTCTCCAGTGCACTTTTCCAGCCCAGG…	1405				2		4
S18/39	tef-1α	GGTAAGGAGGAGAAGACTCACCTTAACGTCGTCGTCATCGGCCACGTCGACTCTGGCAAGTCGACCACTGTGAGTACTACCCTCAATGACCTGCTTATCAGCAGTGATCAACCCCACCATACGTGGCGGGGTAAATTCAACTTATACATTTGCTGACAAGATTGCATAGACCGGTCACTTGATCTACCAGTGCGGTGGTATCGACAAGCGAACCATCGAGAAGTTCGAGAAGGTTGGTTTACATTTTCCTCGATCGCACGCCCTCTGCCCACCGATCCATCACTCGAATCAGTCTCGACTGAATATGCGCCTGTTACCCCGCTCGAGTACAAAAATTTGCGGTTCAATCGTAATTTTTTGGTGGGGCCTATACCCCGCTACTCGAGTGACAGGCGCTTG…	705							2	1
	top1	GTCGACACTGCTCAACAAGCTTGGCAGTGACCCTCGCTCTCGCGGTACGGTTGCCGAGAAGGTGAAGCTGTACAACGATTGCAACCGTGAAGTTGCTATTCTGTGTAACCACAAGCGAACCGTTGGCGCCTCTCACGAGCAACAAATGGCCAAGCTAGGTGACAGGGTAAGCTCGACGTGCATTTTGTGTTATGTGCTACGACATACTGATTATCTCTCAGATTAAAGGCCTCCGATACCAGCAATGGCGAACCAAGATGATGATCCTGGATGTTGATTCAACTTACAAGAAGAAGAAGGGCGCTGCCTGGTTCGAGAAGGACGAGGAGTTAACGGATGAGTGGATCAAAGAGCACCAGCAGTTCTTGCTCGAGGAGCAGCGCACCAAGATTCAGAAGA…	814
	tub2	ATGCGCGAGATTGTGAGTAATTCCTCTAGCTCTAGCTTCGAGCTGAGCTTGTGCTTCGTGCCCCTGATTCTGCTGTACCCCGCTGGGCTTCGGCAGGTCAACAACAATGCACGATAGCTCGCAGCTTGATCAATGACTTCCCCAGAATCAATACGCTAACCTTGTCTTTTTCTTTGCAATAGGTTCACCTTCAGACCGGTCAGTGCGTAAGTACTTGTCTCTTCGACCTTGTTACCCAGTGATGCTAACAATGTTTATTAGGGTAACCAAATTGGTGCTGCTTTCTGGCAAACCATCTCTGGCGAGCACGGTCTCGACAGCAATGGTGTTTACAACGGTACCTCCGAGCTCCAGCTCGAGCGCATGAGCGTCTACTTCAACGAGGTTTGTTCCATCACT…	1326							2
	pgk	CGAATTGTCGGTGCTCTCCCCACCATCAAGTACGCCCTCGAAAATGGCGCCAAGTCCGTCATCCTCATGTCTCACCTCGGCCGTCCCAACGGCTCCCCCAACGAGAAGTACTCCCTCAAGCCCGTTGTTGCTGAGCTCGAGAAGCTCCTGAGCAAGAAGGTCACCTTCGCCCCCGACTGTGTCGGTCCCGAGGTTGAGGAGATCGTCAACAAGGCTGAGGATGGCTCCGTCATCCTCCTTGAGAACCTCCGATTCCACATTGAGGAGGAGGGTTCTTCCAAGGACAAGGATGGCAACAAGACCAAGGCCGACAAGGCTCAGGTTGAGGCTTTCCGCAAGGGCTTGACCGCTCTTGGTGACGTCTACATCAGTCAGTATCCCAACACACCCATCATGACA…	883
	rpb1	TTCCTCACCAAGGAGCAAATTATGAACTGTATGCTGTGGGTCCCTAACTGGGATGGTGTTATTCCTCAGCCCGCTATTTATAAGCCTCGTCCTCGCTGGACTGGTAAACAGCTCATCAGCATGGTTATCCCTAAGGAGGTTAGCCTGTTTAACGGTACCGACTCTAAGGAAAGCGCCCCTCTTAAGGACGAGGGTCTCTTGATCCAGGCCGGTCAACTTATGTATGGTCTTCTTACCAAGAAGAGTGTTGGTGCTGCTGCAGGTGGTATTGTGCATATCAGCTACAACGAGTTGGGACCCGAGGGTGCTATGGCTTTCTTGAACGGTGTTCAGCAGGTTGTCACTTATTGGCTTCTGAACAACGGTCACAGTATCGGAATCGGTGACACGATTCCCGAT…	1604
	rpb2	ACATTTACGACGTACCAACACGCCTATTGGTCGTGATGGTAAGCTTGCGAAGCCTCGACAGCTGCACAACACTCACTGGGGCTTGGTGTGCCCTGCCGAGACACCTGAAGGTCAGGCTTGTGGTCTGGTCAAGAACTTGTCGCTGATGTGCTACGTGAGTGTGGGTTCACCAGCCGAGCCTTTGATCGAGTTCATGATCAACAGAGGTATGGAAGTTGTTGAAGAATACGAACCAACAAGATATCCTCACGCAACCAAGGTTTTCGTCAACGGAAGTTGGGTCGGCGTCCACCCTGATCCCAGGCACTTGGTGAACTCCGTCCTGGACACACGACGAAAATCTTATGTCCAGTTCGAAGTTTCCCTTGTTCGTGACATCCGTGACCGTGAATTCAAGAT…	1853							1
	cam	TGTCTGCAGATTCGGTTAGTAACAGAATGCGGGTGACATCTTGATTGTCCAACGCAGAAGCAACTCACAGTCGATTCGGCCATCACCGTCCTGGTCAGCCTCCCGGATCATCTCATCAACCTCGTCATCAGTGAGCTTCTCGCCGATGGAGGTCATGACATGTCGGAGTTCGGCAGCGGAGATAAAGCCGTTGTTGTCACGGTCGAACACCTTGAAAGCCTCGCGGATCTCCTCCTCGGAGTCGGTGTCCTTCATCTTGCGCGCCATCATGGTAAGAAACTCTTTTCTTCGATATCAGTGTCATAATTCTTCAGCCGGTCTAAGAAATAACGCACCAGGGAAGTCGATAGTGCCGTTGTTGTCGGCGTCAACCTCGTTGATCATGTCCTGAAGCTCGGA…	1174								2
	lsu	CTAGTAACGGCGAGTGAAGCGGCAACAGCTCAAATTTGAAATCTGGCTCTCGGGCCCGAGTTGTAATTTGTAGAGGATGCTTTTGATGCGGTGCCTTCCGAGTTCCCTGGAACGGGACGCCATAGAGGGTGAGAGCCCCGTCTGGTTGGATGCCAAATCTCTGTAAAGCTCCTTCGACGAGTCGAGTAGTTTGGGAATGCTGCTCTAAATGGGAGGTATATGTCTTCTAAAGCTAAATACCGGCCAGAGACCGATAGCGCACAAGTAGAGTGATCGAAAGATGAAAAGCACTTTGAAAAGAGAGTTAAAAAGTACGTGAAATTGTTGAAAGGGAAGCGTTTATGACCAGACTTGGGCTTGGTTAATCATCTGGGGTTCTCCCCAGTGCACTTTTCCAGT…	1032							1
S18/40	tef-1α	AAGGAGGACAAGACTCACCTTAACGTCGTCGTCATCGGCCACGTCGACTCTGGCAAGTCGACCACTGTGAGTACTCTCCTCGACAATGAGCATATCTGCCATCGTCAATCCCGACCAAGACCTGGCGGGGTATTTCTCAAAGTCAACATACTGACATCGTTTCACAGACCGGTCACTTGATCTACCAGTGCGGTGGTATCGACAAGCGAACCATCGAGAAGTTCGAGAAGGTTAGTCACTTTCCCTTCAATCGCGCGTCCTTTGCCCATCGATTTCCCCTACGACTCGAAACGTGCCCGCTACCCCGCTCGAGACCAAAAATTTTGCAATATGACCGTAATTTTTTTGGTGGGGCACTTACCCCGCCACTTGAGCGACGGGAGCGTTTGCCCTCTTACC…	651													199
	top1	ATGTCAGAACTGCTCAGGAAGCTCGCTTCGGATCCTCGCTCTCGCGGCACAGTTGCTGAAAAAGTAAAGTTGTACAATGACTGCAACCGCGAGGTTGCCGTTCTGTGCAACCATAAGCGAACCGTTGGTGCTGGGCACGAGCAGCAAATGGCCAAGCTTGGTGACAGGGTAAGTCTGACTTGTGCCTAAGTCGACCACTCCAGATACTGATTCTTTTCTAGATTAAAGGCCTCCGCTACCAGCAATGGCGAACAAAGATGATGATTCTCGATATTGAATCTGGTTACAAGAAGAAGAAGGGTGCCGCCTGGTTCGAGAGGGGTGAGGACTTAGATGACGAGTGGGTCAAGGAGCACCAACAATTCTTACTTGAGGAGCAGCGTACAAAGATCACCAAGA…	814
	tub2	TCGTGTTGTGCTGTTGCACGCGTAGAGTTTATCATGCCCCTGATTCTACCCCGCTGGGCGGTGGCAGCTCAACGACAATGCACGATAGCTACCAGCTTTACCACACCTTCTGTCAAGACAAGAAGCTAATCAGATCTCTTCTCTACAATAGGTTCACCTCCAGACCGGTCAGTGCGTAAGTGCTCATCGCTTCCTCAACGTCGCATGCGGGGGATGCTCACAATGTTTATCAGGGTAACCAAATCGGTGCTGCTTTCTGGCAAACCATCTCTGGCGAGCACGGCCTCGACAGCAATGGTGTCTACAACGGTACCTCCGAGCTCCAGCTCGAGCGCATGAGTGTCTACTTCAACGAGGTATGCATTAACAGTCAATGTCAAGAATTCCCAAGCTCACACA…	1308													7
	pgk	ATTGTCGGTGCCCTCCCCACCATCAAGTACGCCCTCGAGAATGGCGCCAAGTCCGTCATCTTGATGTCCCATCTCGGCCGCCCCAACGGCTCCCCCAACGAGAAGTACTCCCTCAAGCCCGTTGTTCCCGAGCTCGAGAAGCTTCTCGGCAAGAAGGTTACCTTCGCTCCTGACTGTGTCGGTCCCGAGGTTGAGGAGATCGTCAACAAGGCTGAGGATGGCGCTGTCATCCTCCTCGAGAACCTCCGATTCCACATTGAGGAGGAGGGCTCTTCTAAGGATAAGGAAGGTAACAAGACCAAGGCCGACAAGGCCCAGGTTGAGGCTTTCCGAAAGGGTCTGACCGCTCTTGGTGATGTCTACATCAGTGAGTATCCAATTGCACTACAACACCCCACG…	886
	rpb1	TCAACCTTCCGTCTCAACCTTTCTGTTACTTCTCCTTACAACGCCGATTTCGATGGTGATGAGATGAACCTTCACGTCCCCCAGAGCGAGGAAACGCGCGCTGAGGTTAAAGAGCTTTGTCTAGTTCCCTTGAACATTGTCTCTCCTCAGAAGAACGGTCCTTTGATGGGTATCGTCCAGGACTCTCTGGCTGGTGCCTACAAGCTTTGCCGTCGAGATGTTTTCCTCACAAAGGAGCAAATCATGAACTGTATGCTCTGGGTGCCCAACTGGGACGGTGTCATTCCTCAACCCGCTATCTATAAGCCTCGTCCTCGGTGGACTGGTAAGCAGCTTATCAGCATGGTTATCCCTAAGGAGGTTAGCCTGTTCAACGGTACGGATTCTGGTGAAAACGCC…	1032
	rpb2	AGGTGTTGAACAGATATACCTTTGCTTCTACTCTTTCACATTTGCGTCGAACCAATACTCCCATCGGACGAGATGGTAAATTGGCCAAGCCTCGACAGCTTCACAACACTCACTGGGGTTTGGTGTGTCCTGCCGAAACACCCGAGGGTCAAGCTTGTGGTCTGGTCAAAAACTTGTCTCTGATGTGTTACGTCAGTGTTGGCTCTCCGGCCGATCCTCTGATTGAATTCATGATCAACAGAGGCATGGAAGTCGTTGAGGAGTACGAGCCGACAAGATACCCCCACGCTACAAAGATTTTCGTCAACGGTAGCTGGGTTGGTGTTCATGCCGACCCCAAGCATCTCGTGAATCAGGTCTTGGACACAAGGCGAAAGTCTTACGTGCAGTTCGAAGTAT…	929											1		36	3
	cam	ATGGTGAGCATGACCTGTCCGTTCCTTGGTTGCGCGACCTACCCATCAATCAGCATTTGCTTTACCGCCTTGTCCTCTGGCGTTATCGCCAATGAGCATTGACCCCGCGGCTCTGTTGAGAGGGGCTGCAGCTGATGTTCTGGTGATGCCGTTCGAGAGTTTGAACTGACAACTTTATTTCTATAGGCCGACTCACTTACTGAAGAGCAAGTCTCCGAGTTCAAGGAGGCCTTCTCTCTCTTTGTAAGCTATCCCTCTTGTTTCGCCGCTTGCCTCGCCGCGTCTTGCTAGAAGCTGTCGCTAACCTCTTTATGTAGGACAAGGATGGCGATGGTGAGTGATGCTCCCCTTTCCGCGATGTTTCTTCGTTGGCCCCGTGCGAAACCCAAATCGATCCAA…	972
	lsu	n.t.
S18/43	tef-1α	GCATCACAACCCCGCCCAGACTTGGCGGGGTAGTTTCAATCATCATTTTTACTGACATGCTTTGACAGACCGGTCACTTGATCTACCAGTGCGGTGGTATCGACAAGCGAACCATCGAGAAGTTCGAGAAGGTTGGTCTCATTTTCCTCGATCGCGCGCCCTTCTTCCCATCGACCCATCATTCGAATCGCTCTCATACGACGACTCGACAAGCGCCTGTTACCCCGCTCGAGTTCAAAATTTTTACGGCTGTGTCGTGATTTTTTTTGATAGTGGGGCTCATACCCCGCCGCTCGAGTGACAGGCGCTTTTGCCCTTCCCACACATCCATTTACATGGGCGCGCATCATCACGTGTCAATCAGTCACTAACCACCTGTCAATAGGAAGCCGCCGAGCT…	758															15
	top1	ATGTCGACTCTGCTCAACAAGCTTGGCAGCGACCCTCGCTCTCGGGGTACGGTTGCCGAAAAGGTGAAACTGTACAACGATTGCAACCGTGAAGTCGCTATTCTGTGTAATCACAAGCGAACCGTTGGCGCCTCTCACGAGCAACAAATGGCCAAGCTAGGTGATAGGGTAAGTTGAACGTGCATTAGTTTGATACCATGGTGTACTGACTATCTTTCAGATTAAAGGCCTCCGATACCAGCAATGGCGTACCAAGATGATGATACTTGACGTTGACTCGAGTTACAAGAAGAAGAAGGGCGCTGCCTGGTTCGAGAAGGATGAGGAGCTGAACGATGAGTGGATCAAGGAACACCAGCAGTTCTTGCTCGAGGAGCAGCGCACAAAGATCCAGAAGAA…	812															1
	tub2	GCTGCTGCACGCGTTGAGCTTGTGTTTCGTGCCCCTGATTCGATTCTACTGTACCCCGCCGGGCGGCGGCAGCTCAACAACGATGCGTGATAGCTCGCAGCTTGATCAATATTCTTCCCCGGAAACAAGAGAAGCTAACTTTATCTTTTCCTTTGCGATAGGTTCACCTTCAGACCGGTCAGTGCGTAAGTATTCATATACTCTTCCATCTCGTCCGAGGGAGATCCTAACAATGTTTATTAGGGTAACCAAATCGGTGCTGCTTTCTGGCAGACCATCTCTGGCGAGCACGGTCTCGACAGCAATGGTGTTTATCACGGTACCTCCGAGCTCCAGCTCGAGCGCATGAGCGTCTACTTCAACGAGGTTTGTTCCATCACTCCTGCCACGAAAGATGCA…	1254															3
	pgk	CGAATTGTCGGTGCTCTCCCCACCATCAAGTACGCCCTCGAGCATGGCGCCAAGTCCGTCATCCTCATGTCCCACCTCGGTCGCCCCAACGGCTCCCCCAACGAGAAGTACTCTCTCAAGCCTGTTGTCGCCGAGCTCGAGAAGCTTCTCAGCAAGAAGGTTACCTTCGCCCCCGACTGTGTCGGCCCCGAGGTCGAGGAGATCGTCAACAAGGCCGAGGATGGCTCTGTCATCCTCCTCGAGAACCTCCGATTCCACATTGAGGAGGAGGGCTCTTCCAAGGACAAGGATGGCAACAAGACCAAGGCCGACAAGGCTCAGGTTGAGGCTTTCCGCAAGGGTCTGACCGCTCTTGGTGATGTCTACATCAGTGAGTATCTCGATTCCTCTTCATCATGA…	889
	rpb1	ATCATGAACTGCATGCTTTGGGTCCCTAACTGGGATGGTGTCATTCCTCAGCCAGCTATTTACAAGCCACGTCCTCGCTGGACTGGTAAGCAGCTCATCAGCATGGTTATCCCCAAGGAGGTCACCCTTTTCAACGGTACCGACTCTGGTGAAAGTGCCCCTCTTAAGGACGAGGGTCTCTTGATCCAGGCTGGCCAACTGATGTATGGTCTTCTCACCAAGAAGAGTGTTGGTGCTTCTGCTGGTGGTATTGTGCATATCAGCTACAATGAGTTGGGACCCGAGGGTGCCATGGCTTTCCTGAACGGAGTGCAGCAGGTTGTCACATACTGGCTTCTGCAAAATGGTCACAGTATTGGTATCGGTGACACGATTCCCGATGCGGCGACTATTGCCAAG…	1559															5
	rpb2	TTTGCCTCCACTCTTTCACATTTGCGACGTACCAACACGCCCATTGGACGTGACGGTAAGCTTGCGAAGCCTCGCCAGCTGCACAACACTCACTGGGGCTTGGTGTGCCCTGCTGAGACGCCTGAAGGTCAGGCTTGTGGTCTGGTCAAGAACTTGTCGCTCATGTGCTATGTGAGTGTGGGTTCACCAGCTGAGCCTTTGATCGAGTTCATGATCAACCGAGGTATGGAAGTCGTTGAGGAATACGAGCCGACAAGATACCCTCACGCAACCAAGGTTTTCGTTAACGGTAGCTGGGTCGGTGTCCACCCTGATCCTAGGGGACTGGTGAACAGCGTCTTGGATACACGACGAAAGTCTTATGTCCAGTTTGAAGTCTCTCTTGTTCGTGATATACGA…	862															13
	cam	TGTCATCACTTGGTTGAAGCCGTTGCTAATCTCGCTGTGCAGGACAAGGATGGTGATGGTGAGCGATGCTGCCCCTTTCGCGACATGCCCTCGCTGGCCGAATGCGATCGTCAAGTTCATCTTAAAAA-GTCCCGAATGGATATGCACGATCGCATTCGCATTCTTTTTGGGTCAACGTGGTCGATAAAACATGGGCTAAACATTTACTACAGGTCAGATCACCACCAAGGAGCTTGGAACCGTCATGCGCTCTCTCGGCCAGAACCCCTCCGAGTCTGAGCTTCAGGACATGATCAACGAGGTCGACGCTGACAATAACGGCACCATCGACTTCCCTGGTGCGTTATTTCTTAAGCTGATTGCAGAATGACGACACTGACATTGGAGAAAAGAATTCC…	668															5	2
	lsu	n.t.
S18/46	tef-1α	ATGGGTAAGGAGGAGAAGACTCACCTTAACGTCGTCGTCATCGGCCACGTCGACTCTGGCAAGTCGACCACTGTGAGTACTACCCTCAATGACCTGCTTATCAGCAGTGATCAACCCCACCATACGTGGCGGGGTAAATTCAACTTATACATTTGCTGACAAGATTGCATAGACCGGTCACTTGATCTACCAGTGCGGTGGTATCGACAAGCGAACCATCGAGAAGTTCGAGAAGGTTGGTTTACATTTTCCTCGATCGCACGCCCTCTGCCCACCGATCCATCACTCGAATCAGTCTCGACTGAATATGCGCCTGTTACCCCGCTCGAGTACAAAAATTTGCGGTTCAATCGTAATTTTTTGGTGGGGCCTATACCCCGCTACTCGAGTGACAGGCGC…	710							2							1
	top1	ATGTCGACACTGCTCAACAAGCTTGGCAGTGACCCTCGCTCTCGCGGTACGGTTGCCGAGAAGGTGAAGCTGTACAACGATTGCAACCGTGAAGTTGCTATTCTGTGTAACCACAAGCGAACCGTTGGCGCCTCTCACGAGCAACAAATGGCCAAGCTAGGTGACAGGGTAAGCTCGACGTGCATTTTGTGTTATGTGCTACGACATACTGATTATCTCTCAGATTAAAGGCCTCCGATACCAGCAATGGCGAACCAAGATGATGATCCTGGATGTTGATTCAACTTACAAGAAGAAGAAGGGCGCTGCCTGGTTCGAGAAGGACGAGGAGTTAACGGATGAGTGGATCAAAGAGCACCAGCAGTTCTTGCTCGAGGAGCAGCGCACCAAGATTCAGAA…	818
	tub2	AATTCCTCTAGCTCTAGCTTCGAGCTGAGCTTGTGCTTCGTGCCCCTGATTCTGCTGTACCCCGCTGGGCTTCGGCAGGTCAACAACAATGCACGATAGCTCGCAGCTTGATCAATGACTTCCCCAGAATCAATACGCTAACCTTGTCTTTTTCTTTGCAATAGGTTCACCTTCAGACCGGTCAGTGCGTAAGTACTTGTCTCTTCGACCTTGTTACCCAGTGATGCTAACAATGTTTATTAGGGTAACCAAATTGGTGCTGCTTTCTGGCAAACCATCTCTGGCGAGCACGGTCTCGACAGCAATGGTGTTTACAACGGTACCTCCGAGCTCCAGCTCGAGCGCATGAGCGTCTACTTCAACGAGGTTTGTTCCATCACTCCTACCACGAAAACACAA…	1289							2
	pgk	CGAATTGTCGGTGCCCTCCCCACCATCAAGTACGCCCTCGAAAATGGCGCCAAGTCCGTCATCCTCATGTCCCACCTTGGCCGCCCCAACGGCTCCCCCAACGAGAAGTACTCTCTCAAGCCCGTTGTTGCCGAGCTCGAGAAGCTCCTGAGCAAGAAGGTCACCTTCGCCCCCGACTGTGTCGGTCCCGAGGTTGAGGAGATCGTTAACAAGGCTGAGGATGGCTCTGTCATTCTCCTTGAGAACCTCCGATTCCACATTGAGGAGGAGGGTTCTTCCAAGGACAAGGACGGTAACAAGACCAAGGCCGACAAGGCCCAGGTTGAGGCTTTCCGCAAGGGTCTGACCGCTCTTGGTGACGTCTACATCAGTGAGTATCCCAATTACATTCCATCATGA…	885
	rpb1	TTCCTCACCAAGGAGCAAATTATGAACTGTATGCTGTGGGTCCCTAACTGGGATGGTGTTATTCCTCAGCCCGCTATTTATAAGCCTCGTCCTCGCTGGACTGGTAAACAGCTCATCAGCATGGTTATCCCTAAGGAGGTTAGCCTGTTTAACGGTACCGACTCTAAGGAAAGCGCCCCTCTTAAGGACGAGGGTCTCTTGATCCAGGCCGGTCAACTTATGTATGGTCTTCTTACCAAGAAGAGTGTTGGTGCTGCTGCAGGTGGTATTGTGCATATCAGCTACAACGAGTTGGGACCCGAGGGTGCTATGGCTTTCTTGAACGGTGTTCAGCAGGTTGTCACTTATTGGCTTCTGAACAACGGTCACAGTATCGGAATCGGTGACACGATTCCCGAT…	1604
	rpb2	ACATTTACGACGTACCAACACGCCTATTGGTCGTGATGGTAAGCTTGCGAAGCCTCGACAGCTGCACAACACTCACTGGGGCTTGGTGTGCCCTGCCGAGACACCTGAAGGTCAGGCTTGTGGTCTGGTCAAGAACTTGTCGCTGATGTGCTACGTGAGTGTGGGTTCACCAGCCGAGCCTTTGATCGAGTTCATGATCAACAGAGGTATGGAAGTTGTTGAAGAATACGAACCAACAAGATATCCTCACGCAACCAAGGTTTTCGTCAACGGAAGTTGGGTCGGCGTCCACCCTGATCCCAGGCACTTGGTGAACTCCGTCCTGGACACACGACGAAAATCTTATGTCCAGTTCGAAGTTTCCCTTGTTCGTGACATCCGTGACCGTGAATTCAAGAT…	1853
	cam	TGTCTGCAGATTCGGTTAGTAACAGAATGCGGGTGACATCTTGATTGTCCAACGCAGAAGCAACTCACAGTCGATTCGGCCATCACCGTCCTGGTCAGCCTCCCGGATCATCTCATCAACCTCGTCATCAGTGAGCTTCTCGCCGATGGAGGTCATGACATGTCGGAGTTCGGCAGCGGAGATAAAGCCGTTGTTGTCACGGTCGAACACCTTGAAAGCCTCGCGGATCTCCTCCTCGGAGTCGGTGTCCTTCATCTTGCGCGCCATCATGGTAAGAAACTCTTTTCTTCGATATCAGTGTCATAATTCTTCAGCCGGTCTAAGAAATAACGCACCAGGGAAGTCGATAGTGCCGTTGTTGTCGGCGTCAACCTCGTTGATCATGTCCTGAAGCTCGGA…	1174								2
	lsu	CTAGTAACGGCGAGTGAAGCGGCAACAGCTCAAATTTGAAATCTGGCTCTCGGGCCCGAGTTGTAATTTGTAGAGGATGCTTTTGATGCGGTGCCTTCCGAGTTCCCTGGAACGGGACGCCATAGAGGGTGAGAGCCCCGTCTGGTTGGATGCCAAATCTCTGTAAAGCTCCTTCGACGAGTCGAGTAGTTTGGGAATGCTGCTCTAAATGGGAGGTATATGTCTTCTAAAGCTAAATACCGGCCAGAGACCGATAGCGCACAAGTAGAGTGATCGAAAGATGAAAAGCACTTTGAAAAGAGAGTTAAAAAGTACGTGAAATTGTTGAAAGGGAAGCGTTTATGACCAGACTTGGGCTTGGTTAATCATCTGGGGTTCTCCCCAGTGCACTTTTCCAGT…	1032							1
S18/49	tef-1α	TCACCTTAACGTCGTCGTCATCGGCCACGTCGACTCTGGCAAGTCGACCACTGTGAGTACCACCGCATCCCAACCCCGCCGACACTTGGCGGGGTAGTTTCAAATTTCCAATGTGCTGACATACTTTGATAGACCGGTCACTTGATCTACCAGTGCGGTGGTATCGACAAGCGAACCATCGAGAAGTTCGAGAAGGTTGGTCTCATTTTCCTCGATCGCGCGCCCTTTTCCCTTTCGAAATATCATTCGAATCGCCCTCACACGACGACTCGATACGCGCCTGTTACCCCGCTCGAGGTCAAAAATTTTGCGGCTTTGTCGTAATTTTTTTCCCGATGGGGCTCATACCCCGCCACTCGAGCGACAGGCGTCTGCCCTCTTCCCACAAACCATTCCCTG…	666			1						16
	top1	CTAGAAGGTCCAATCGTCTTCGTCCTCAACAGACTTGATCGCCCATCGGAACTTGTCTCGAAGTGTCTTGGAGAAGAACTTCTCGATGGGAACATCAAACTTCTTGGAGAAGACGACAGTGAGACGAGGATCAATATAGTTCTGTTGTCAATGGTTAGTCAGACGCAACATAGTTAATTGGGTGTTCGGAGAGACTCACGATCTTGGAGGTGCCGAGAGCTACCTCCTTGTTACCATCACGATCTTGGGCCTGGAGCTCAAGTGTCTTGATGCGTTCGTCAAACTTATCCACAGCCTTTAGGAACTTGTCAACGGTGGCGCCTCGGCCCTCAGCCTCAACCTTCTTGCTCTTGTTCTCCTTCTTGAACTTTGCTTCCATTTCCTTCACAACCTGAAGTC…	3124									3
	tub2	TTGAGCTTGTGTTTTGTGCCCTTGATTGTACCCCGCCGGGCGGTGGCAGCTCAACAACAATGCATGATAGCTCGCAGCTTGATCAGTATTCTTCCCCGGAAACAAGAGAAGCTAACCTTGCCTTTTTCTTTGCGATAGGTTCACCTTCAGACCGGTCAGTGCGTAAGTATTCATCTGCTCTTCCATCTCGTCGGAGGGAGATTCTAACAATGTTTATTAGGGTAACCAAATCGGTGCTGCTTTCTGGCAGACCATCTCTGGCGAGCACGGTCTCGACAGCAATGGTGTTTACAACGGCACCTCTGAGCTCCAGCTCGAGCGCATGAGCGTTTACTTCAACGAGGTTTGTTCAGTCACTACTGCCACGAAAAACACAAGCTCACGCATGTAGGCCTCCGG…	1205			1						13
	pgk	CGAATTGTCGGTGCTCTCCCCACCATCAAGTACGCCCTCGAGAATGGCGCCAAGTCTGTCATCCTCATGTCCCACCTCGGACGCCCCAACGGCTCCCCCAACGAGAAGTACTCCCTCAAGCCCGTCGTCGCCGAGCTCGAGAAGCTTCTCAGCAAGAAGGTCACCTTTGCCCCCGACTGTGTCGGCCCCGAGGTCGAGGAGATCGTCAACAAGGCTGAGGATGGCTCTGTCATTCTCCTCGAGAACCTCCGATTCCACATTGAGGAGGAGGGCTCCTCCAAAGACAAGGAGGGCAACAAGACCAAGGCCGACAAGGCTCAGGTTGAGGCTTTCCGCAAGGGTCTGACCGCTCTTGGTGACGTCTACATCAGTGAGTATCCCAATCTCCCTCCATCATCA…	889									3
	rpb1	TTTTCCTCACCAAGGAGCAGATCATGAACTGCATGCTTTGGGTCCCTAACTGGGATGGTGTCATTCCCCAGCCAGCTATTTACAAGCCCCGCCCTCGCTGGACTGGTAAGCAGCTCATCAGCATGGTTATCCCTAAGGAGGTTACCATTTTCAACGGTACCGACTCTGGCGAAAGTGCCCCTCTTAAGGACGAGGGTCTCTTGATTCAGGCCGGTCAATTGATGTATGGCCTTCTTACAAAGAAGAGTGTTGGTGCTTCTGCGGGCGGTATTGTGCATATCAGCTACAATGAGTTGGGACCCGAGGGTGCCATGGCTTTCCTGAACGGAGTGCAGCAAGTTGTCACATACTGGCTTCTACAGAACGGTCACAGTATTGGTATCGGTGACACGATTCCCG…	1606
	rpb2	CTTGACAAATTACTCTCGACGTATGGATACTATGGCCAATATTTTATACTACCCGCAAAAGCCTCTCGCCACTACACGATCCATGGAGTTCCTCAAGTTCCGTGAACTGCCAGCCGGTCAAAATGCCATCGTTGCAATTGCCTGTTACTCAGGATACAACCAGGAAGATTCCGTCATTATGAACCAGAGCAGTATTGATCGAGGTTTGTTCCGCAGTCTGTTCTTCCGATCATACTCGGACCAGGAGAAGAAGGTCGGTCTCAACTACACAGAAATCTTCGAGAAGCCCTTCCAACAAACAACACTCCGAATGAAGCACGGAACATATGACAAGCTTGATGAGGATGGTATTGTGGCCCCTGGTGTACGAGTGTCAGGTGAAGATATCATCATTGGCAA…	953									5
	cam	GTTTGTAAGCCAACCTTCCTCGACTTAGTTGAAGTCGTTGCTAATTTCGCTGTGCAGGACAAGGATGGCGATGGTGAGCGATGCTGCCCCTTTCGCGACATACCCTCGTTGGCCGAATGCGATAGTCAAATTCATCCCAACAAAGTGTTGAATGACTACACGCAATCGCATTCGCATTTTCGGGTTCAGCGTGTTCGATAAAACATGGGCTAAACATTCACCACAGGTCAAATCACCACCAAGGAGCTCGGAACCGTCATGCGCTCTCTCGGCCAGAACCCCTCCGAGTCTGAGCTTCAGGACATGATCAACGAGGTCGACGCTGACAACAACGGCACCATCGACTTCCCTGGTGCGTCATTTCTTAAGCTGGCCGTAGAGTGGCAACGCTAACATTGG…	703									1
	lsu	n.t.
S18/52	tef-1α	ATGGGTAAGGAGGAGAAGACTCACCTTAACGTCGTCGTCATCGGCCACGTCGACTCTGGCAAGTCGACCACTGTGAGTACTACCCTCAATGACCTGCTTATCAGCAGTCATCAACCCCGCCATACGTGGTGGGGTAATATCAACTTACACATTTGCTGACAAAATTGCATAGACCGGTCACTTGATCTACCAGTGCGGTGGTATCGACAAGCGAACCATCGAGAAGTTCGAGAAGGTTGGTTTACATTTTCCTCGATCGCACGCCCTCTGCACACCGATCCATCACTCGAATCAACCTCGATGACTGAATATGCGCCTGTCACCCCGCTCGAATACAAAATTTTGCGGTTCAACCGCAATTTTTTGGTGGGGCTCATACCCCGCTGCTCGAGTGACAGG…	713							1
	top1	ATGTCGACACTGCTCAACAAGCTTGGCAGTGACCCTCGCTCTCGCGGTACGGTTGCCGAGAAGGTGAAGCTGTACAACGATTGCAACCGTGAAGTTGCTATTCTGTGTAACCACAAGCGAACCGTTGGCGCCTCTCACGAGCAACAAATGGCCAAGCTAGGTGACAGGGTAAGCTCGACGTGCATATTGTGTTATGTGGTACGACATACTAATTATCTCCCAGATTAAAGGCCTCCGATACCAGCAATGGCGAACCAAGATGATGATCCTGGATGTTGATTCAACTTACAAGAAGAAGAAGGGCGCTGCCTGGTTCGAGAAGGACGAGGAGTTGACGGATGAGTGGATCAAGGAGCACCAGCAGTTCTTGCTCGAGGAGCAGCGCACCAAGATTCAGAA…	818							1
	tub2	AACATGCGCGAGATTGTGAGTAATTCCTCTAGCTCTAGCTTCGAGCTGCTGTGCTCCTGCACGCGCTGAGCTTGTGCTTCGTGCTCCTGATTCCATGTACCCCGCTGGGCTTCGGCAGGTCAACAACAATGCACGATAGCTCGCAGCTTGATCAATGACTTCCCCAGAATCAATACGCTAACCTTGTCTTTTTCTTTGCAATAGGTTCACCTTCAGACCGGTCAGTGCGTAAGTACTTGTCTCTTCGACCTTGTTACCCAGTGATGCTAACAATGTTTATTAGGGTAACCAAATCGGTGCTGCTTTCTGGCAAACCATCTCTGGCGAGCACGGACTCGACAGCAATGGTGTTTACAACGGTACCTCCGAGCTCCAGCTCGAGCGCATGAGCGTCTACTT…	1350
	pgk	CGAATTGTCGGTGCCCTCCCCACCATCAAGTACGCCCTCGAAAATGGCGCCAAGTCCGTCATCCTCATGTCCCATCTCGGCCGCCCCAACGGCTCCCCCAACGAGAAGTACTCCCTCAAGCCTGTTGTTGCCGAGCTCGAGAAGCTCCTGAGCAAGAAGGTCACCTTCGCCCCCGACTGTGTCGGTCCCGAGGTTGAGGAGATCGTCAACAAGGCTGAGGATGGCTCCGTCATTCTCCTTGAGAACCTCCGATTCCACATTGAGGAGGAGGGTTCTTCCAAGGACAAGGATGGTAACAAGATCAAGGCCGATAAGGCTCAGGTTGAGGCTTTCCGCAAGGGTCTTACCGCTCTTGGTGATGTCTACATCAGTGAGTATCCTGACACAACCATGATTACA…	883
	rpb1	TTCCTCACCAAGGAGCAAATTATGAACTGTATGCTTTGGGTCCCTAACTGGGACGGTGTTATTCCTCAGCCCGCTATTTATAAGCCTCGTCCTCGCTGGACTGGTAAACAGCTCATCAGCATGGTTATCCCTAAGGAGGTTAGCCTGTTTAACGGTACCGACTCTAAGGAAAGCGCCCCTCTTAAGGACGAGGGTCTCTTGATCCAGGCCGGTCAACTTATGTATGGTCTTCTTACCAAGAAGAGTATTGGTGCTTCAGCAGGTGGTATTGTGCATATCAGCTACAACGAGTTGGGACCCGAGGGTGCTATGGCTTTCTTGAACGGTGTTCAGCAGGTTGTCACTTATTGGCTTCTGAACAACGGTCACAGTATCGGAATCGGTGACACGATTCCCGAT…	1604
	rpb2	ACATTTACGACGTACCAACACGCCTATTGGTCGTGATGGTAAGCTTGCGAAGCCTCGACAGCTGCACAACACTCACTGGGGCTTGGTGTGCCCTGCCGAGACACCTGAAGGTCAGGCTTGTGGTCTGGTCAAGAATTTGTCGCTGATGTGCTACGTGAGTGTGGGTTCACCAGCCGAGCCTTTGATCGAGTTCATGATCAACAGAGGTATGGAAGTTGTTGAAGAATACGAACCAACAAGATATCCTCACGCAACCAAGGTTTTCGTCAACGGAAGTTGGGTCGGCGTCCACCCTGATCCCAGGCACCTGGTGAACTCCGTCCTGGACACACGACGAAAATCTTATGTCCAGTTCGAAGTTTCCCTTGTTCGTGACATCCGTGACCGTGAATTCAAGAT…	1853
	cam	TTGTCTGTAGATTCGGTTAGCAACAGCGTACGGGTGACATTTTGATTATCCAATGCAAAAGCAACTCACAGTCGATTCGGCCATCACCGTCCTGGTCAGCCTCCCGGATCATCTCATCAACCTCATCATCAGTGAGCTTCTCGCCGATGGAGGTCATGACATGTCGGAGTTCGGCAGCGGAGATAAAGCCGTTGTTATCACGGTCGAACACCTTGAAAGCCTCGCGGATCTCCTCCTCGGAGTCGGTGTCCTTCATCTTGCGCGCCATCATGGTAAGGAACTCTTTTCTTCAATATCAGTGTCATAATTCTTCAGCCGGTCTAAGAAATAACGCACCAGGGAAGTCGATAGTGCCGTTGTTGTCGGCGTCAACCTCGTTGAT----CATATCCTGAAGC…	1184							1
	lsu	TAGTAACGGCGAGTGAAGCGGCAACAGCTCAAATTTGAAATCTGGCTCTCGGGCCCGAGTTGTAATTTGTAGAGGATGCTTTTGATGCGGTGCCTTCCGAGTTCCCTGGAACGGGACGCCATAGAGGGTGAGAGCCCCGTCTGGTTGGATACCAAATCTCTGTAAAGCTCCTTCGACGAGTCGAGTAGTTTGGGAATGCTGCTCTAAATGGGAGGTATATGTCTTCTAAAGCTAAATACTGGCCAGAGACCGATAGCGCACAAGTAGAGTGATCGAAAGATGAAAAGCACTTTGAAAAGAGAGTTAAAAAGTACGTGAAATTGTTGAAAGGGAAGCGTTTATGACCAGACTTGGGCTTGGATAATCATCTGGGGTTCTCCCCAGTGCACTTTTCCAGTC…	1031							1
S18/55	tef-1α	TCACCTTAACGTCGTCGTCATCGGCCACGTCGACTCTGGCAAGTCGACCACTGTGAGTACCACCGCATCCCAACCCCGCCGACACTTGGCGGGGTAGTTTCAAATTTCCAATGTGCTGACATACTTTGATAGACCGGTCACTTGATCTACCAGTGCGGTGGTATCGACAAGCGAACCATCGAGAAGTTCGAGAAGGTTGGTCTCATTTTCCTCGATCGCGCGCCCTTTTCCCTTTCGAAATATCATTCGAATCGCCCTCACACGACGACTCGATACGCGCCTGTTACCCCGCTCGAGGTCAAAAATTTTGCGGCTTTGTCGTAATTTTTTTCCCGATGGGGCTCATACCCCGCCACTCGAGCGACAGGCGTCTGCCCTCTTCCCACAAACCATTCCCTG…	666									17
	top1	CTAGAAGGTCCAATCGTCTTCGTCCTCAACAGACTTGATCGCCCATCGGAACTTGTCTCGAAGTGTCTTGGAGAAGAACTTCTCGATGGGAACATCAAACTTCTTGGAGAAGACGACAGTGAGACGAGGATCAATATAGTTCTGTTGTCAATGGTTAGTCAGACGCAACATAGTTAATTGGGTGTTCGGAGAGACTCACGATCTTGGAGGTGCCGAGAGCTACCTCCTTGTTACCATCACGATCTTGGGCCTGGAGCTCAAGTGTCTTGATGCGTTCGTCAAACTTATCCACAGCCTTTAGGAACTTGTCAACGGTGGCGCCTCGGCCCTCAGCCTCAACCTTCTTGCTCTTGTTCTCCTTCTTGAACTTTGCTTCCATTTCCTTCACAACCTGAAGTC…	3124									3
	tub2	TTGAGCTTGTGTTTTGTGCCCTTGATTGTACCCCGCCGGGCGGTGGCAGCTCAACAACAATGCATGATAGCTCGCAGCTTGATCAGTATTCTTCCCCGGAAACAAGAGAAGCTAACCTTGCCTTTTTCTTTGCGATAGGTTCACCTTCAGACCGGTCAGTGCGTAAGTATTCATCTGCTCTTCCATCTCGTCGGAGGGAGATTCTAACAATGTTTATTAGGGTAACCAAATCGGTGCTGCTTTCTGGCAGACCATCTCTGGCGAGCACGGTCTCGACAGCAATGGTGTTTACAACGGCACCTCTGAGCTCCAGCTCGAGCGCATGAGCGTTTACTTCAACGAGGTTTGTTCAGTCACTACTGCCACGAAAAACACAAGCTCACGCATGTAGGCCTCCGG…	1205			1						13
	pgk	CGAATTGTCGGTGCTCTCCCCACCATCAAGTACGCCCTCGAGAATGGCGCCAAGTCTGTCATCCTCATGTCCCACCTCGGACGCCCCAACGGCTCCCCCAACGAGAAGTACTCCCTCAAGCCCGTCGTCGCCGAGCTCGAGAAGCTTCTCAGCAAGAAGGTCACCTTTGCCCCCGACTGTGTCGGCCCCGAGGTCGAGGAGATCGTCAACAAGGCTGAGGATGGCTCTGTCATTCTCCTCGAGAACCTCCGATTCCACATTGAGGAGGAGGGCTCCTCCAAGGACAAGGAGGGCAACAAGACCAAGGCCGACAAGGCTCAGGTTGAGGCTTTCCGCAAGGGTCTGACCGCTCTTGGTGACGTCTACATCAGTGAGTATCCCAATCTCCCTCCATCATCA…	889									2
	rpb1	TTTTCCTCACCAAGGAGCAGATCATGAACTGCATGCTTTGGGTCCCTAACTGGGATGGTGTCATTCCCCAGCCAGCTATTTACAAGCCCCGCCCTCGCTGGACTGGTAAGCAGCTCATCAGCATGGTTATCCCTAAGGAGGTTACCATTTTCAACGGTACCGACTCTGGCGAAAGTGCCCCTCTTAAGGACGAGGGTCTCTTGATTCAGGCCGGTCAATTGATGTATGGCCTTCTTACAAAGAAGAGTGTTGGTGCTTCTGCCGGCGGTATTGTGCATATCAGCTACAATGAGTTGGGACCCGAGGGTGCCATGGCTTTCCTGAACGGAGTGCAGCAAGTTGTCACATACTGGCTTCTACAGAACGGTCACAGTATTGGTATCGGTGACACGATTCCCG…	1606									9
	rpb2	CTTGACAAATTACTCTCGACGTATGGATACTATGGCCAATATTTTATACTACCCGCAAAAGCCTCTCGCCACTACACGATCCATGGAGTTCCTCAAGTTCCGTGAACTGCCAGCCGGTCAAAATGCCATCGTTGCAATTGCCTGTTACTCAGGATACAACCAGGAAGATTCCGTCATTATGAACCAGAGCAGTATTGATCGAGGTTTGTTCCGCAGTCTGTTCTTCCGATCATACTCGGACCAGGAGAAGAAGGTCGGTCTCAACTACACAGAAATCTTCGAGAAGCCCTTCCAACAAACAACACTCCGAATGAAGCACGGAACATATGACAAGCTTGATGAGGATGGTATTGTGGCCCCTGGTGTACGAGTGTCAGGTGAAGATATCATCATTGGCAA…	953									5
	cam	GTTTGTAAGCCAACCTTCCTCGACTTAGTTGAAGTCGTTGCTAATTTCGCTGTGCAGGACAAGGATGGCGATGGTGAGCGATGCTGCCCCTTTCGCGACATACCCTCGTTGGCCGAATGCGATAGTCAAATTCATCCCAACAAAGTGTTGAATGACTACACGCAATCGCATTCGCATTTTCGGGTTCAGCGTGTTCGATAAAACATGGGCTAAACATTCACCACAGGTCAAATCACCACCAAGGAGCTCGGAACCGTCATGCGCTCTCTCGGCCAGAACCCCTCCGAGTCTGAGCTTCAGGACATGATCAACGAGGTCGACGCTGACAACAACGGCACCATCGACTTCCCTGGTGCGTCATTTCTTAAGCTGGCCGTAGAGTGGCAACGCTAACATTGG…	703									1
	lsu	n.t.
S18/60	tef-1α	GAGGAGAAGACTCACCTTAACGTCGTCGTCATCGGCCACGTCGACTCTGGCAAGTCGACCACTGTAAGTACAACCATCAGCGAGTCGCTTATCTGCACTCGGAACCCGCCAAACCTGGCGGGGTATCACCACGACATCTTGCTAACTCTTGACAGACCGGTCACTTGATCTACCAGTGCGGTGGTATCGACAAGCGAACCATCGAGAAGTTCGAGAAGGTTAGTCAATATCCCTTCGATTACGCGCGCTCCCATCGATTCCCACGACTCGCTCCCTCATTCGAAACGCATTCATTACCCCGCTCAAGTCCGAAAATTTTGCGGTGCGACCGTGATTTTTTTTTGGTGGGGTATCTTACCCCGCCACTCGAGTGACGGATGCGCTTGCCCTGTTCCCACA…	666	29
	top1	ATGTCAGAGCTGCTCAAGAAGCTTGCAAGTGATCCACGCTCTCGCGGCACAGCTGCCGAAAAGGTGAAGCTGTACAACGATTGTAATCGTGAGGTTGCCATTCTGTGTAACCATAAACGAACTGTTGGCGCCAGCCACGAGCAACAGATGGCCAAGCTAGGGGATAGAGTGAGTTTAATTAGGTTCAGGATTCACAGCTCGGCATACTGATTATCTTTTTTAGATCAAAGGCCTCCGATACCAGCAATGGCGAACCAAGATGATGATTCTCGATATTGAATCAAGCTATAAGAAGAAGAAAGGCGCCGCCTGGTTCGAGAAGGATGGGGAGTTGGACGATGAGTGGATCAAGGAGCATCAACAATTCCTTCTCGAAGAACAACGTACGAAGATCAGCAA…	819	1
	tub2	GTTCATCTTCAGACCGGTCAGTGCGTAAGTACTCGTTGCTCCAATGTCATCTATGAGGGGTGCTAACAATGTTGATTAGGGTAACCAAATTGGTGCTGCTTTCTGGCAGACCATCTCTGGCGAGCATGGCCTTGACAGCAATGGTGTCTACAACGGCACCTCGGAGCTTCAGCTCGAGCGCATGAGCGTCTACTTCAACGAGGTATGTTTCAGATAGTTGATTCCACGAGAACTGTAGGCTGACGCACATAGGCTTCCGGCAACAAGTACGTCCCTCGTGCCGTCCTCGTCGATTTGGAGCCCGGTACCATGGATGCCGTCCGCGCTGGTCCTTTCGGTCAGCTTTTCCGACCCGACAACTTCGTTTTCGGCCAGTCTGGTGCTGGAAACAACTGGGCG…	1195	3
	pgk	CGAATTGTCGGTGCCCTCCCCACCATCAAGTACGCCCTCGATAATGGCGCCAAGTCAGTCATCCTCATGTCTCATCTCGGCCGTCCCAACGGCTCTCCCAACGAGAAGTACTCCCTCAAGCCCGTTGTCGCCGAGCTTGAGAAGCTCCTGAGCAAGAAGGTCACCTTCGCCCCTGACTGCGTCGGCCCCGAGGTCGAGGATATTGTCAACAAGGCTGAGGATGGTTCTGTCATCCTCCTCGAGAACCTCCGATTCCACATTGAGGAGGAGGGCTCCTCCAAGGATAAGGAGGGCAACAAGACCAAGGCCGACAAGGCTCAGGTTGAGGCTTTCCGCAAGGGCCTGACCGCTCTTGGCGACGTTTACATCAGTGAGTAGTCCAACTTTACACAACATGTT…	878	1
	rpb1	TTTCACCAAGGATGATTACTCACCCGAAGCTCGTGGTTTCGTTGAGAACTCTTACCTTCGTGGTCTTACCCCTAGCGAGTTCTTCTTCCACGCCATGGCTGGTCGAGAAGGTCTTATCGATACTGCTGTCAAGACTGCCGAAACAGGTTACATTCAGCGACGATTGGTCAAGGCTCTGGAAGATCTTTCTGCGCGCTACGATGGAACGGTTCGAAATTCTCTGGGTGATATTGTTCAATTCCTGTACGGTGAGGACGGTCTCGATGCTATGATCATTGAGAAGCAGAAGCTGGGAATTCTCAACATGTCGAACAGTGCATTCGAAAAGAAATACCGTTTGGATCTTGCCAACCCTCCTGATTGGTTTAGGCACGATTACGAATTCGGTAACGAGTTGAC…	798	1													1
	rpb2	GCTACACAACACCCATTGGGGTTTGGTGTGTCCTGCAGAAACGCCTGAGGGACAGGCTTGTGGTCTGGTCAAGAACTTGTCTCTGATGTGTTACGTGAGTGTGGGCTCTCCTGCTGATCCTCTGATTGACTTCATGATCCACAGAGGTATGGAAGTGGTTGAGGAGTATGAGCCAACAAGATACCCACACGCTACCAAGATTTTCGTCAACGGTAGCTGGGTTGGTGTTCACTCTGACCCCAAGCATCTTGTTCACCAAGTTTTGTCCACCCGACGAAAGAATGTCGTCCAATTCGAAGTGTCACTTGTTCGTGATATTCGAGACCGAGAATTCAAGATCTTCTCTGATGCAGGCAGAGTCATGAGACCGGTCTTTACAGTACAGCAGGAGGATGACGA…	762	21
	cam	ATGGGACGGTACGTAAAGGTATTGTCGTCATGAGAGGGAAGATCGCGAATGGGGTCGAGATGCGGATTGAGGCTGATAAGCTGGCTTCGGCTGGGAGCATTACGACACTGAAGAGCAGAAAGCCCACTCCTGTTCGCCAGGACGACAGGGATCATGTGTCCCCTTCTGTTCGGTACCGCCGCACTTGGCCCTGAATTTCCAGTGGACGAGTGCTCACAACAGCTCATTCCCTGCGTGCATGAGCTCGGGAAAAGCTCGCACCGTGCAAATAGTCCCTCATGGCAGCTTCACAAACCAGTTTCAGGCTCTATGATCCCCTGTAATTCGAAAACACAGTGCATCATGCCCCCTTTGTTAGTGCATGGTTTCCTGCCTTAGGTACCGATTTCCCCCCTGACA…		1
	lsu	n.t.
S18/66	tef-1α	TCACCTTAACGTCGTCGTCATCGGCCACGTCGACTCTGGCAAGTCGACCACTGTGAGTACCACCGCATCCCAACCCCGCCGACACTTGGCGGGGTAGTTTCAAATTTCCAATGTGCTGACATACTTTGATAGACCGGTCACTTGATCTACCAGTGCGGTGGTATCGACAAGCGAACCATCGAGAAGTTCGAGAAGGTTGGTCTCATTTTCCTCGATCGCGCGCCCTTTTCCCTTTCGAAATATCATTCGAATCGCCCTCACACGACGACTCGATACGCGCCTGTTACCCCGCTCGAGGTCAAAAATTTTGCGGCTTTGTCGTAATTTTTTTCCCGGTGGGGCTCATACCCCGCCACTCGAGCGACAGGCGTCTGCCCTCTTCCCACAAACCATTCCCTG…	666									116
	top1	CTAGAAGGTCCAATCGTCTTCGTCCTCAACAGACTTGATCGCCCATCGGAACTTGTCTCGAAGTGTCTTGGAGAAGAACTTCTCGATGGGAACATCAAACTTCTTGGAGAAGACGACAGTGAGACGAGGATCAATATAGTTCTGTTGTCAATGGTTAGTCAGACGCAACATAGTTAATTGGGTGTTCGGAGAGACTCACGATCTTGGAGGTGCCGAGAGCTACCTCCTTGTTACCATCACGATCTTGGGCCTGGAGCTCAAGTGTCTTGATGCGTTCGTCAAACTTATCCACAGCCTTTAGGAACTTGTCAACGGTGGCGCCTCGGCCCTCAGCCTCAACCTTCTTGCTCTTGTTCTCCTTCTTGAACTTTGCTTCCATTTCCTTCACAACCTGAAGTC…	3124									3
	tub2	TTGAGCTTGTGTTTTGTGCCCTTGATTGTACCCCGCCGGGCGGTGGCAGCTCAACAACAATGCATGATAGCTCGCAGCTTGATCAGTATTCTTCCCCGGAAACAAGAGAAGCTAACCTTGCCTTTTTCTTTGCGATAGGTTCACCTTCAGACCGGTCAGTGCGTAAGTATTCATCTGCTCTTCCATCTCGTCGGAGGGAGATTCTAACAATGTTTATTAGGGTAACCAAATCGGTGCTGCTTTCTGGCAGACCATCTCTGGCGAGCACGGTCTCGACAGCAATGGTGTTTACAACGGCACCTCTGAGCTTCAGCTCGAGCGCATGAGCGTTTACTTCAACGAGGTTTGTTCAGTCACTACTGCCACGAAAAACACAAGCTCACGCATGTAGGCCTCCGG…	1205									2
	pgk	CGAATTGTCGGTGCTCTCCCCACCATCAAGTACGCCCTCGAGAATGGCGCCAAGTCTGTCATCCTCATGTCCCACCTCGGACGCCCCAACGGCTCCCCCAACGAGAAGTACTCCCTCAAGCCCGTCGTCGCCGAGCTCGAGAAGCTTCTCAGCAAGAAGGTCACCTTTGCCCCCGACTGTGTCGGCCCCGAGGTCGAGGAGATCGTCAACAAGGCTGAGGATGGCTCTGTCATTCTCCTCGAGAACCTCCGATTCCACATTGAGGAGGAGGGCTCCTCCAAGGACAAGGAGGGCAACAAGACCAAGGCCGACAAGGCTCAGGTTGAGGCTTTCCGCAAGGGTCTGACCGCTCTTGGTGACGTCTACATCAGTGAGTATCCCAATCTCCCTCCATCATCA…	889									2
	rpb1	TTTTCCTCACCAAGGAGCAGATCATGAACTGCATGCTTTGGGTCCCTAACTGGGATGGTGTCATTCCCCAGCCAGCTATTTACAAGCCCCGCCCTCGCTGGACTGGTAAGCAGCTCATCAGCATGGTTATCCCTAAGGAGGTTACCATTTTCAACGGTACCGACTCTGGCGAAAGTGCCCCTCTTAAGGACGAGGGTCTCTTGATTCAGGCCGGTCAATTGATGTATGGCCTTCTTACAAAGAAGAGTGTTGGTGCTTCTGCGGGCGGTATTGTGCATATCAGCTACAATGAGTTGGGACCCGAGGGTGCCATGGCTTTCCTGAACGGAGTGCAGCAAGTTGTCACATACTGGCTTCTACAGAACGGTCACAGTATTGGTATCGGTGACACGATTCCCG…	1606									2
	rpb2	CTTGACAAATTACTCTCGACGTATGGATACTATGGCCAATATTTTATACTACCCGCAAAAGCCTCTCGCCACTACACGATCCATGGAGTTCCTCAAGTTCCGTGAACTGCCAGCCGGTCAAAATGCCATCGTTGCAATTGCCTGTTACTCAGGATACAACCAGGAAGATTCCGTCATTATGAACCAGAGCAGTATTGATCGAGGTTTGTTCCGCAGTCTGTTCTTCCGATCATACTCGGACCAGGAGAAGAAGGTCGGTCTCAACTACACAGAAATCTTCGAGAAGCCCTTCCAACAAACAACACTCCGAATGAAGCACGGAACATATGACAAGCTTGATGAGGATGGTATTGTGGCCCCTGGTGTACGAGTGTCAGGTGAAGATATCATCATTGGCAA…	953									3
	cam	GTTTGTAAGCCAACCTTCCTCGACTTAGTTGAAGTCGTTGCTAATTTCGCTGTGCAGGACAAGGATGGCGATGGTGAGCGATGCTGCCCCTTTCGCGACATACCCTCGTTGGCCGAATGCGATAGTCAAATTCATCCCAACAAAGTGTTGAATGACTACACGCAATCGCATTCGCATTTTCGGGTTCAGCGTGTTCGATAAAACATGGGCTAAACATTCACCACAGGTCAAATCACCACCAAGGAGCTCGGAACCGTCATGCGCTCTCTCGGCCAGAACCCCTCCGAGTCTGAGCTTCAGGACATGATCAACGAGGTCGACGCTGACAACAACGGCACCATCGACTTCCCTGGTGCGTCATTTCTTAAGCTGGCCGTAGAGTGGCAACGCTAACATTGG…	703									1
	lsu	n.t.
S18/70	tef-1α	GAGGAGAAGACTCACCTTAACGTCGTCGTCATCGGCCACGTCGACTCTGGCAAGTCGACCACTGTAAGTACAACCATCAGCGAGTCGCTTATCTGCACTCGGAACCCGCCGAACCTGGCGGGGTATCACCACGACATCTTGCTAACTCTTGACAGACCGGTCACTTGATCTACCAGTGCGGTGGTATCGACAAGCGAACCATCGAGAAGTTCGAGAAGGTTAGTCAATATCCCTTCGATTACGCGCGCTCCCATCGATTCCCACGACTCGCTCCCTCATTCGAAACGCATTCATTACCCCGCTCAAGTCCGAAAATTTTGCGGTGCGACCGTGATTTTTTTTGGTGGGGTATCTTACCCCGCCACTCGAGTGACGGATGCGCTTGCCCTGTTCCCACAA…	665	28													1
	top1	ATGTCAGAGCTGCTCAAGAAGCTTGCAAGTGATCCACGCTCTCGCGGCACAGCTGCCGAAAAGGTGAAGCTGTACAACGATTGTAATCGTGAGGTTGCCATTCTGTGTAACCATAAACGAACTGTTGGCGCCAGCCACGAGCAACAGATGGCCAAGCTAGGGGATAGAGTGAGTTTAATTAGGTTCAGGATTCACAGCTCGGCATACTGATTATCTTTTTTAGATCAAAGGCCTCCGATACCAGCAATGGCGAACCAAGATGATGATTCTCGATATTGAATCAAGCTATAAGAAGAAGAAAGGCGCCGCCTGGTTCGAGAAGGATGGGGAGTTGGGCGATGAGTGGATCAAGGAGCATCAACAATTCCTTCTCGAAGAACAACGTACGAAGATCAGCAA…	819	2
	tub2	GTTCATCTTCAGACCGGTCAGTGCGTAAGTACTCGTTGCTCCAATGTCATCTATGAGGGGTGCTAACAATGTTGATTAGGGTAACCAAATTGGTGCTGCTTTCTGGCAGACCATCTCTGGCGAGCATGGCCTTGACAGCAATGGTGTCTACAACGGCACCTCGGAGCTTCAGCTCGAGCGCATGAGCGTCTACTTCAACGAGGTATGTTTCAGATAGTTGATTCCACGAGAACTGTAGGCTGACGCACATAGGCTTCCGGCAACAAGTACGTCCCTCGTGCCGTCCTCGTCGATTTGGAGCCCGGTACCATGGATGCCGTCCGCGCTGGTCCTTTCGGTCAGCTTTTCCGACCCGACAACTTCGTTTTCGGCCAGTCTGGTGCTGGAAACAACTGGGCG…	1195	12
	pgk	CGAATTGTCGGTGCCCTCCCCACCATCAAGTACGCCCTCGAGAATGGCGCCAAGTCAGTCATCCTCATGTCTCATCTCGGCCGTCCCAACGGCTCTCCCAACGAGAAGTACTCCCTCAAGCCCGTTGTCGCCGAGCTTGAGAAGCTCCTGAGCAAGAAGGTCACCTTCGCCCCTGACTGCGTCGGCCCCGAGGTCGAGGAGATTGTCAACAAGGCTGAGGATGGCTCCGTCATCCTCCTCGAGAACCTCCGATTCCACATTGAGGAGGAGGGCTCCTCCAAGGATAAGGAGGGCAACAAGACCAAGGCCGACAAGGCTCAGGTTGAGGCTTTCCGCAAGGGCCTGACCGCTCTTGGCGACGTTTACATCAGTGAGTAGTCCAACTTTACACAACATGTT…	878
	rpb1	TTTCACCAAGGATGATTACTCACCCGAAGCTCGTGGTTTTGTTGAGAACTCTTATCTTCGTGGTCTTACCCCTAGCGAGTTCTTCTTCCACGCCATGGCTGGTCGAGAAGGTCTTATTGATACTGCGGTCAAGACTGCCGAAACAGGTTACATTCAGCGACGATTGGTCAAGGCTCTGGAAGATCTTTCTGCGCGCTACGATGGAACGGTTCGAAATTCTCTGGGTGATATTGTTCAATTCCTGTACGGTGAGGACGGTCTCGATGCTATGATCATTGAGAAGCAAAAACTGGGAATTCTCAACATGTCGAACAGTGCATTCGAAAAGAAATACCGTTTGGATCTTGCCAACCCTCCTGATTGGTTTAGGCACGATTACGAATTCGGTAACGAGTTGAC…	798	1
	rpb2	GCTACACAACACCCATTGGGGTTTGGTGTGTCCTGCTGAAACGCCTGAGGGGCAGGCTTGTGGTCTGGTCAAGAACTTGTCTCTGATGTGTTACGTGAGTGTGGGCTCTCCTGCTGATCCTCTGATTGACTTCATGATCCACAGAGGTATGGAAGTGGTTGAGGAGTATGAGCCAACAAGATACCCACACGCTACCAAGATTTTCGTCAACGGTAGCTGGGTTGGTGTTCACTCTGACCCCAAGCATCTTGTTCACCAAGTTTTGTCCACCCGACGAAAGAATGTCGTCCAATTCGAAGTGTCACTTGTTCGTGATATTCGAGACCGAGAATTCAAGATCTTCTCTGATGCAGGCAGAGTCATGAGACCGGTCTTTACAGTACAGCAGGAGGATGACGA…	762	16
	cam	ATGGGACGGTACGTAAAGGTATTGTCGTCATGAGAGGGAAGATCGCGAATGGGGTCGAGATGCGGATTGAGGCTGATAAGCTGGCTTCGGCTGGGAGCATTACGACACTGAAGAGCAGAAAGCCCACTCCTGTTCGCCAGGACGACAGGGATCATGTGTCCCCTTCTGTTCGGTACCGCCGCACTTGGCCCTGAATTTCCAGTGGACGAGTGCTCACAACAGCTCATTCCCTGCGTGCATGAGCTCGGGAAAAGCTCGCACCGTGCAAATAGTCCCTCATGGCAGCTTCACAAACCAGTTTCAGGCTCTATGATCCCCTGTAATTCGAAAACACAGTGCATCATGCCCCCTTTGTTAGTGCATGGTTTCCTGCCTTAGGTACCGATTTCCCCCCTGACA…	2636	1
	lsu	n.t.
S18/74	tef-1α	GAGGAGAAGACTCACCTTAACGTCGTCGTCATCGGCCACGTCGACTCTGGCAAGTCGACCACTGTAAGTACAACCATCAGCGAGTCGCTTATCTGCACTCGGAACCCGCCAAACCTGGCGGGGTATCACCACGACATCTTGCTAACTCTTGACAGACCGGTCACTTGATCTACCAGTGCGGTGGTATCGACAAGCGAACCATCGAGAAGTTCGAGAAGGTTAGTCAATATCCCTTCGATTACGCGCGCTCCCATCGATTCCCACGACTCGCTCCCTCATTCGAAACGCATTCATTACCCCGCTCAAGTCCGAAAATTTTGCGGTGCGACCGTGATTTTTTTTTGGTGGGGTATCTTACCCCGCCACTCGAGTGACGGATGCGCTTGCCCTGTTCCCACA…	666	29
	top1	ATGTCAGAGCTGCTCAAGAAGCTTGCAAGTGATCCACGCTCTCGCGGCACAGCTGCCGAAAAGGTGAAGCTGTACAACGATTGTAATCGTGAGGTTGCCATTCTGTGTAACCATAAACGAACTGTTGGCGCCAGCCACGAGCAACAGATGGCCAAGCTAGGGGATAGAGTGAGTTTAATTAGGTTCAGGATTCACAGCTCGGCATACTGATTATCTTTTTTAGATCAAAGGCCTCCGATACCAGCAATGGCGAACCAAGATGATGATTCTCGATATTGAATCAAGCTATAAGAAGAAGAAAGGCGCCGCCTGGTTCGAGAAGGATGGGGAGTTGGACGATGAGTGGATCAAGGAGCATCAACAATTCCTTCTCGAAGAACAACGTACGAAGATCAGCAA…	819	1
	tub2	GTTCATCTTCAGACCGGTCAGTGCGTAAGTACTCGTTGCTCCAATGTCATCTATGAGGGGTGCTAACAATGTTGATTAGGGTAACCAAATTGGTGCTGCTTTCTGGCAGACCATCTCTGGCGAGCATGGCCTTGACAGCAATGGTGTCTACAACGGCACCTCGGAGCTTCAGCTCGAGCGCATGAGCGTCTACTTCAACGAGGTATGTTTCAGATAGTTGATTCCACGAGAACTGTAGGCTGACGCACATAGGCTTCCGGCAACAAGTACGTCCCTCGTGCCGTCCTCGTCGATTTGGAGCCCGGTACCATGGATGCCGTCCGCGCTGGTCCTTTCGGTCAGCTTTTCCGACCCGACAACTTCGTTTTCGGCCAGTCTGGTGCTGGAAACAACTGGGCG…	1195	3
	pgk	CGAATTGTCGGTGCCCTCCCCACCATCAAGTACGCCCTCGATAATGGCGCCAAGTCAGTCATCCTCATGTCTCATCTCGGCCGTCCCAACGGCTCTCCCAACGAGAAGTACTCCCTCAAGCCCGTTGTCGCCGAGCTTGAGAAGCTCCTGAGCAAGAAGGTCACCTTCGCCCCTGACTGCGTCGGCCCCGAGGTCGAGGATATTGTCAACAAGGCTGAGGATGGTTCTGTCATCCTCCTCGAGAACCTCCGATTCCACATTGAGGAGGAGGGCTCCTCCAAGGATAAGGAGGGCAACAAGACCAAGGCCGACAAGGCTCAGGTTGAGGCTTTCCGCAAGGGCCTGACCGCTCTTGGCGACGTTTACATCAGTGAGTAGTCCAACTTTACACAACATGTT…	878
	rpb1	TTTCACCAAGGATGATTACTCACCCGAAGCTCGTGGTTTCGTTGAGAACTCTTACCTTCGTGGTCTTACCCCTAGCGAGTTCTTCTTCCACGCCATGGCTGGTCGAGAAGGTCTTATCGATACTGCTGTCAAGACTGCCGAAACAGGTTACATTCAGCGACGATTGGTCAAGGCTCTGGAAGATCTTTCTGCGCGCTACGATGGAACGGTTCGAAATTCTCTGGGTGATATTGTTCAATTCCTGTACGGTGAGGACGGTCTCGATGCTATGATCATTGAGAAGCAGAAGCTGGGAATTCTCAACATGTCGAACAGTGCATTCGAAAAGAAATACCGTTTGGATCTTGCCAACCCTCCTGATTGGTTTAGGCACGATTACGAATTCGGTAACGAGTTGAC…	798	1	1
	rpb2	GCTACACAACACCCATTGGGGTTTGGTGTGTCCTGCAGAAACGCCTGAGGGACAGGCTTGTGGTCTGGTCAAGAACTTGTCTCTGATGTGTTACGTGAGTGTGGGCTCTCCTGCTGATCCTCTGATTGACTTCATGATCCACAGAGGTATGGAAGTGGTTGAGGAGTATGAGCCAACAAGATACCCACACGCTACCAAGATTTTCGTCAACGGTAGCTGGGTTGGTGTTCACTCTGACCCCAAGCATCTTGTTCACCAAGTTTTGTCCACCCGACGAAAGAATGTCGTCCAATTCGAAGTGTCACTTGTTCGTGATATTCGAGACCGAGAATTCAAGATCTTCTCTGATGCAGGCAGAGTCATGAGACCGGTCTTTACAGTACAGCAGGAGGATGACGA…	762	21
	cam	ATGGGACGGTACGTAAAGGTATTGTCGTCATGAGAGGGAAGATCGCGAATGGGGTCGAGATGCGGATTGAGGCTGATAAGCTGGCTTCGGCTGGGAGCATTACGACACTGAAGAGCAGAAAGCCCACTCCTGTTCGCCAGGACGACAGGGATCATGTGTCCCCTTCTGTTCGGTACCGCCGCACTTGGCCCTGAATTTCCAGTGGACGAGTGCTCACAACAGCTCATTCCCTGCGTGCATGAGCTCGGGAAAAGCTCGCACCGTGCAAATAGTCCCTCATGGCAGCTTCACAAACCAGTTTCAGGCTCTATGATCCCCTGTAATTCGAAAACACAGTGCATCATGCCCCCTTTGTTAGTGCATGGTTTCCTGCCTTAGGTACCGATTTCCCCCCTGACA…	2636	1
	lsu	n.t.
S19/1	tef-1α	ATGGGTAAGGAGGAGAAGACTCACCTTAACGTCGTCGTCATCGGCCACGTCGACTCTGGCAAGTCGACCACTGTGAGTACTACCCTCAATGACCTGCTTATCAGCAGTGATCAACCCCACCATACGTGGCGGGGTAAATTCAACTTATACATTTGCTGACAAGATTGCATAGACCGGTCACTTGATCTACCAGTGCGGTGGTATCGACAAGCGAACCATCGAGAAGTTCGAGAAGGTTGGTTTACATTTTCCTCGATCGCACGCCCTCTGCCCACCGATCCATCACTCGAATCAGTCTCGACTGAATATGCGCCTGTTACCCCGCTCGAGTACAAAAATTTGCGGTTCAATCGTAATTTTTTGGTGGGGCCTATACCCCGCTACTCGAGTGACAGGCGC…	710								1
	top1	ATGTCGACACTGCTCAACAAGCTTGGCAGTGACCCTCGCTCTCGCGGTACGGTTGCCGAGAAGGTGAAGCTGTACAACGATTGCAACCGTGAAGTTGCTATTCTGTGTAACCACAAGCGAACCGTTGGCGCCTCTCACGAGCAACAAATGGCCAAGCTAGGTGACAGGGTAAGCTCGACGTGCATTTTGTGTTATGTGCTACGACATACTGATTATCTCTCAGATTAAAGGCCTCCGATACCAGCAATGGCGAACCAAGATGATGATCCTGGATGTTGATTCAACTTACAAGAAGAAGAAGGGCGCTGCCTGGTTCGAGAAGGACGAGGAGTTAACGGATGAGTGGATCAAAGAGCACCAGCAGTTCTTGCTCGAGGAGCAGCGCACCAAGATTCAGAA…	818
	tub2	AATTCCTCTAGCTCTAGCTTCGAGCTGAGCTTGTGCTTCGTGCCCCTGATTCTGCTGTACCCCGCTGGGCTTCGGCAGGTCAACAACAATGCACGATAGCTCGCAGCTTGATCAATGACTTCCCCAGAATCAATACGCTAACCTTGTCTTTTTCTTTGCAATAGGTTCACCTTCAGACCGGTCAGTGCGTAAGTACTTGTCTCTTCGACCTTGTTACCCAGTGATGCTAACAATGTTTATTAGGGTAACCAAATTGGTGCTGCTTTCTGGCAAACCATCTCTGGCGAGCACGGTCTCGACAGCAATGGTGTTTACAACGGTACCTCCGAGCTCCAGCTCGAGCGCATGAGCGTCTACTTCAACGAGGTTTGTTCCATCACTCCTACCACGAAAACACAA…	1289							2
	pgk	CGAATTGTCGGTGCTCTCCCCACCATCAAGTACGCCCTCGAAAATGGCGCCAAGTCCGTCATCCTCATGTCTCACCTCGGCCGTCCCAACGGCTCCCCCAACGAGAAGTACTCCCTCAAGCCCGTTGTTGCTGAGCTCGAGAAGCTCCTGAGCAAGAAGGTCACCTTCGCCCCCGACTGTGTCGGTCCCGAGGTTGAGGAGATCGTCAACAAGGCTGAGGATGGCTCCGTCATCCTCCTTGAGAACCTCCGATTCCACATTGAGGAGGAGGGTTCTTCCAAGGACAAGGATGGCAACAAGACCAAGGCCGACAAGGCTCAGGTTGAGGCTTTCCGCAAGGGCTTGACCGCTCTTGGTGACGTCTACATCAGTCAGTATCCCAACACACCCATCATGACA…	883
	rpb1	TTCCTCACCAAGGAGCAAATTATGAACTGTATGCTGTGGGTCCCTAACTGGGATGGTGTTATTCCTCAGCCCGCTATTTATAAGCCTCGTCCTCGCTGGACTGGTAAACAGCTCATCAGCATGGTTATCCCTAAGGAGGTTAGCCTGTTTAACGGTACCGACTCTAAGGAAAGCGCCCCTCTTAAGGACGAGGGTCTCTTGATCCAGGCCGGTCAACTTATGTATGGTCTTCTTACCAAGAAGAGTGTTGGTGCTGCTGCAGGTGGTATTGTGCATATCAGCTACAACGAGTTGGGACCCGAGGGTGCTATGGCTTTCTTGAACGGTGTTCAGCAGGTTGTCACTTATTGGCTTCTGAACAACGGTCACAGTATCGGAATCGGTGACACGATTCCCGAT…	1604
	rpb2	ACATTTACGACGTACCAACACGCCTATTGGTCGTGATGGTAAGCTTGCGAAGCCTCGACAGCTGCACAACACTCACTGGGGCTTGGTGTGCCCTGCCGAGACACCTGAAGGTCAGGCTTGTGGTCTGGTCAAGAACTTGTCGCTGATGTGCTACGTGAGTGTGGGTTCACCAGCCGAGCCTTTGATCGAGTTCATGATCAACAGAGGTATGGAAGTTGTTGAAGAATACGAACCAACAAGATATCCTCACGCAACCAAGGTTTTCGTCAACGGAAGTTGGGTCGGCGTCCACCCTGATCCCAGGCACTTGGTGAACTCCGTCCTGGACACACGACGAAAATCTTATGTCCAGTTCGAAGTTTCCCTTGTTCGTGACATCCGTGACCGTGAATTCAAGAT…	1853							1
	cam	TGTCTGCAGATTCGGTTAGTAACAGAATGCGGGTGACATCTTGATTGTCCAACGCAGAAGCAACTCACAGTCGATTCGGCCATCACCGTCCTGGTCAGCCTCCCGGATCATCTCATCAACCTCGTCATCAGTGAGCTTCTCGCCGATGGAGGTCATGACATGTCGGAGTTCGGCAGCGGAGATAAAGCCGTTGTTGTCACGGTCGAACACCTTGAAAGCCTCGCGGATCTCCTCCTCGGAGTCGGTGTCCTTCATCTTGCGCGCCATCATGGTAAGAAACTCTTTTCTTCGATATCAGTGTCATAATTCTTCAGCCGGTCTAAGAAATAACGCACCAGGGAAGTCGATAGTGCCGTTGTTGTCGGCGTCAACCTCGTTGATCATGTCCTGAAGCTCGGA…	1174								2
	lsu	CTAGTAACGGCGAGTGAAGCGGCAACAGCTCAAATTTGAAATCTGGCTCTCGGGCCCGAGTTGTAATTTGTAGAGGATGCTTTTGATGCGGTGCCTTCCGAGTTCCCTGGAACGGGACGCCATAGAGGGTGAGAGCCCCGTCTGGTTGGATGCCAAATCTCTGTAAAGCTCCTTCGACGAGTCGAGTAGTTTGGGAATGCTGCTCTAAATGGGAGGTATATGTCTTCTAAAGCTAAATACCGGCCAGAGACCGATAGCGCACAAGTAGAGTGATCGAAAGATGAAAAGCACTTTGAAAAGAGAGTTAAAAAGTACGTGAAATTGTTGAAAGGGAAGCGTTTATGACCAGACTTGGGCTTGGTTAATCATCTGGGGTTCTCCCCAGTGCACTTTTCCAGT…	1032							1
S19/3	tef-1α	ATGGGTAAGGAGGAGAAGACTCACCTTAACGTCGTCGTCATCGGCCACGTCGACTCTGGCAAGTCGACCACTGTGAGTACTACCCTCAATGACCTGCTTATCAGCAGTGATCAACCCCGCCATACGTGGCGGGGTAAATTCAACTTATACATTTGCTGACAAGATTGCATAGACCGGTCACTTGATCTACCAGTGCGGTGGTATCGACAAGCGAACCATCGAGAAGTTCGAGAAGGTTGGTTTACATTTTCCTCGATCGCACGCCCTCTGCCCACCGATCCATCACTCGAATCAGTCTCGACTGAATATGCGCCTGTTACCCCGCTCGAGTACAAAAATTTGCGGCTCAATCGTAATTTTTTGGTGGGGCCTATACCCCGCTACTCGAGTGACAGGCGC…	710							3
	top1	ATGTCGACACTGCTCAACAAGCTTGGCAGTGACCCTCGCTCTCGCGGTACGGTTGCCGAGAAGGTGAAGCTGTACAACGATTGCAACCGTGAAGTTGCTATTCTGTGTAACCACAAGCGAACCGTTGGCGCCTCTCACGAGCAACAAATGGCCAAGCTAGGTGACAGGGTAAGCTCGACGTGCATTTTGTGTTATGTGCTACGACATACTGATTATCTCTCAGATTAAAGGCCTCCGATACCAGCAATGGCGAACCAAGATGATGATCCTGGATGTTGATTCAACTTACAAGAAGAAGAAGGGCGCTGCCTGGTTCGAGAAGGACGAGGAGTTGACGGATGAGTGGATCAAAGAGCACCAGCAGTTCTTGCTCGAGGAGCAGCGCACCAAGATTCAGAA…	818
	tub2	AATTCCTCTAGCTCTAGCTTCGAGCTGAGCTTGTGCTTCGTGCCCCTGATTCTGCTGTACCCCGCTGGGCTTCGGCAGGTCAACAACAATGCACGATAGCTCGCAGCTTGATCAATGACTTCCCCAGAATCAATACGCTAACCTTGTCTTTTTCTTTGCAATAGGTTCACCTTCAGACCGGTCAGTGCGTAAGTACTTGTCTCTTCGACCTTGTTACCCAGTGATGCTAACAATGTTTATTAGGGTAACCAAATTGGTGCTGCTTTCTGGCAAACCATCTCTGGCGAGCACGGTCTCGACAGCAATGGTGTTTACAACGGTACCTCCGAGCTCCAGCTCGAGCGCATGAGCGTCTACTTCAACGAGGTTTGTTCCATCACTCCTACCACGAAAACACAA…	1289							2
	pgk	CGAATTGTCGGTGCTCTCCCCACCATCAAGTACGCCCTCGAGAATGGCGCCAAGTCCGTCATCCTCATGTCCCACCTTGGCCGCCCCAACGGCTCCCCCAACGAGAAGTACTCTCTCAAGCCCGTTGTTGCTGAGCTCGAGAAGCTCCTGAGCAAGAAGGTCACCTTCGCCCCCGACTGTGTCGGTCCCGAGGTTGAGGAGATCGTCAACAAGGCTGAGGATGGCTCCGTCATTCTCCTTGAGAACCTCCGATTCCACATTGAGGAGGAGGGCTCTTCCAAGGACAAGGAGGGTAACAAGACCAAGGCCGACAAGGCTCAGGTTGAGGCTTTCCGCAAGGGTCTGACCGCTCTCGGTGACGTCTACATCAGTCAGTATCCCAATGCATCCATCATGACA…	883
	rpb1	TTCCTCACCAAGGAGCAAATTATGAACTGTATGCTGTGGGTCCCTAACTGGGATGGTGTTATTCCTCAGCCCGCTATTTATAAGCCTCGTCCTCGCTGGACTGGTAAACAGCTCATCAGCATGGTTATCCCTAAGGAGGTTAGCCTGTTTAACGGTACCGACTCTAAGGAAAGCGCCCCTCTTAAGGACGAGGGTCTCTTGATCCAGGCCGGTCAACTTATGTATGGTCTTCTTACCAAGAAGAGTGTTGGTGCTGCTGCAGGTGGTATTGTGCATATCAGCTACAACGAGTTGGGACCCGAGGGTGCTATGGCTTTCTTGAACGGTGTTCAGCAGGTTGTCACTTATTGGCTTCTGAACAACGGTCACAGTATCGGAATCGGTGACACGATTCCCGAT…	1604
	rpb2	ACATTTACGACGTACCAACACGCCTATTGGTCGTGATGGTAAGCTTGCGAAGCCTCGACAGCTGCACAACACTCACTGGGGCTTGGTGTGCCCTGCCGAGACACCTGAAGGTCAGGCTTGTGGTCTGGTCAAGAACTTGTCGCTGATGTGCTACGTGAGTGTGGGTTCACCAGCCGAGCCTTTGATCGAGTTCATGATCAACAGAGGTATGGAAGTTGTTGAAGAATACGAACCAACAAGATATCCTCACGCAACCAAGGTTTTCGTCAACGGAAGTTGGGTCGGCGTCCACCCTGATCCCAGGCACTTGGTGAACTCCGTCCTGGACACACGACGAAAATCTTATGTCCAGTTCGAAGTTTCCCTTGTTCGTGACATCCGTGACCGTGAATTCAAGAT…	1853							1
	cam	TGTCTGCAGATTCGGTTAGTAACAGAATGCGGGTGACATCTTGATTGTCCAACGCAGAAGCAACTCACAGTCGATTCGGCCATCACCGTCCTGGTCAGCCTCCCGGATCATCTCATCAACCTCGTCATCAGTGAGCTTCTCGCCGATGGAGGTCATGACATGTCGGAGTTCGGCAGCGGAGATAAAGCCGTTGTTGTCACGGTCGAACACCTTGAAAGCCTCGCGGATCTCCTCCTCGGAGTCGGTGTCCTTCATCTTGCGCGCCATCATGGTAAGAAACTCTTTTCTTCGATATCAGTGTCATAATTCTTCAGCCGGTCTAAGAAATAACGCACCAGGGAAGTCGATAGTGCCGTTGTTGTCGGCGTCAACCTCGTTGATCATGTCCTGAAGCTCGGA…	1174								2
	lsu	CTAGTAACGGCGAGTGAAGCGGCAACAGCTCAAATTTGAAATCTGGCTCTCGGGCCCGAGTTGTAATTTGTAGAGGATGCTTTTGATGCGGTGCCTTCCGAGTTCCCTGGAACGGGACGCCATAGAGGGTGAGAGCCCCGTCTGGTTGGATGCCAAATCTCTGTAAAGCTCCTTCGACGAGTCGAGTAGTTTGGGAATGCTGCTCTAAATGGGAGGTATATGTCTTCTAAAGCTAAATACCGGCCAGAGACCGATAGCGCACAAGTAGAGTGATCGAAAGATGAAAAGCACTTTGAAAAGAGAGTTAAAAAGTACGTGAAATTGTTGAAAGGGAAGCGTTTATGACCAGACTTGGGCTTGGTTAATCATCTGGGGTTCTCCCCAGTGCACTTTTCCAGT…	1032							1
S19/4	tef-1α	ATGGGTAAGGAGGAGAAGACTCACCTTAACGTCGTCGTCATCGGCCACGTCGACTCTGGCAAGTCGACCACTGTGAGTACTACCCTCAATGACCTGCTTATCAGCAGTGATCAACCCCACCATACGTGGCGGGGTAAATTCAACTTATACATTTGCTGACAAGATTGCATAGACCGGTCACTTGATCTACCAGTGCGGTGGTATCGACAAGCGAACCATCGAGAAGTTCGAGAAGGTTGGTTTACATTTTCCTCGATCGCACGCCCTCTGCCCACCGATCCATCACTCGAATCAGTCTCGACTGAATATGCGCCTGTTACCCCGCTCGAGTACAAAAATTTGCGGTTCAATCGTAATTTTTTGGTGGGGCCTATACCCCGCTACTCGAGTGACAGGCGC…	710							2	1
	top1	ATGTCGACACTGCTCAACAAGCTTGGCAGTGACCCTCGCTCTCGCGGTACGGTTGCCGAGAAGGTGAAGCTGTACAACGATTGCAACCGTGAAGTTGCTATTCTGTGTAACCACAAGCGAACCGTTGGCGCCTCTCACGAGCAACAAATGGCCAAGCTAGGTGACAGGGTAAGCTCGACGTGCATTTTGTGTTATGTGCTACGACATACTGATTATCTCTCAGATTAAAGGCCTCCGATACCAGCAATGGCGAACCAAGATGATGATCCTGGATGTTGATTCAACTTACAAGAAGAAGAAGGGCGCTGCCTGGTTCGAGAAGGACGAGGAGTTAACGGATGAGTGGATCAAAGAGCACCAGCAGTTCTTGCTCGAGGAGCAGCGCACCAAGATTCAGAA…	818
	tub2	AATTCCTCTAGCTCTAGCTTCGAGCTGAGCTTGTGCTTCGTGCCCCTGATTCTGCTGTACCCCGCTGGGCTTCGGCAGGTCAACAACAATGCACGATAGCTCGCAGCTTGATCAATGACTTCCCCAGAATCAATACGCTAACCTTGTCTTTTTCTTTGCAATAGGTTCACCTTCAGACCGGTCAGTGCGTAAGTACTTGTCTCTTCGACCTTGTTACCCAGTGATGCTAACAATGTTTATTAGGGTAACCAAATTGGTGCTGCTTTCTGGCAAACCATCTCTGGCGAGCACGGTCTCGACAGCAATGGTGTTTACAACGGTACCTCCGAGCTCCAGCTCGAGCGCATGAGCGTCTACTTCAACGAGGTTTGTTCCATCACTCCTACCACGAAAACACAA…	1289							2
	pgk	CGAATTGTCGGTGCTCTCCCCACCATCAAGTACGCCCTCGAAAATGGCGCCAAGTCCGTCATCCTCATGTCTCACCTCGGCCGTCCCAACGGCTCCCCCAACGAGAAGTACTCCCTCAAGCCCGTTGTTGCTGAGCTCGAGAAGCTCCTGAGCAAGAAGGTCACCTTCGCCCCCGACTGTGTCGGTCCCGAGGTTGAGGAGATCGTCAACAAGGCTGAGGATGGCTCCGTCATCCTCCTTGAGAACCTCCGATTCCACATTGAGGAGGAGGGTTCTTCCAAGGACAAGGATGGCAACAAGACCAAGGCCGACAAGGCTCAGGTTGAGGCTTTCCGCAAGGGCTTGACCGCTCTTGGTGACGTCTACATCAGTCAGTATCCCAACACACCCATCATGACA…	883
	rpb1	TTCCTCACCAAGGAGCAAATTATGAACTGTATGCTGTGGGTCCCTAACTGGGATGGTGTTATTCCTCAGCCCGCTATTTATAAGCCTCGTCCTCGCTGGACTGGTAAACAGCTCATCAGCATGGTTATCCCTAAGGAGGTTAGCCTGTTTAACGGTACCGACTCTAAGGAAAGCGCCCCTCTTAAGGACGAGGGTCTCTTGATCCAGGCCGGTCAACTTATGTATGGTCTTCTTACCAAGAAGAGTGTTGGTGCTGCTGCAGGTGGTATTGTGCATATCAGCTACAACGAGTTGGGACCCGAGGGTGCTATGGCTTTCTTGAACGGTGTTCAGCAGGTTGTCACTTATTGGCTTCTGAACAACGGTCACAGTATCGGAATCGGTGACACGATTCCCGAT…	1604
	rpb2	ACATTTACGACGTACCAACACGCCTATTGGTCGTGATGGTAAGCTTGCGAAGCCTCGACAGCTGCACAACACTCACTGGGGCTTGGTGTGCCCTGCCGAGACACCTGAAGGTCAGGCTTGTGGTCTGGTCAAGAACTTGTCGCTGATGTGCTACGTGAGTGTGGGTTCACCAGCCGAGCCTTTGATCGAGTTCATGATCAACAGAGGTATGGAAGTTGTTGAAGAATACGAACCAACAAGATATCCTCACGCAACCAAGGTTTTCGTCAACGGAAGTTGGGTCGGCGTCCACCCTGATCCCAGGCACTTGGTGAACTCCGTCCTGGACACACGACGAAAATCTTATGTCCAGTTCGAAGTTTCCCTTGTTCGTGACATCCGTGACCGTGAATTCAAGAT…	1853							1
	cam	TGTCTGCAGATTCGGTTAGTAACAGAATGCGGGTGACATCTTGATTGTCCAACGCAGAAGCAACTCACAGTCGATTCGGCCATCACCGTCCTGGTCAGCCTCCCGGATCATCTCATCAACCTCGTCATCAGTGAGCTTCTCGCCGATGGAGGTCATGACATGTCGGAGTTCGGCAGCGGAGATAAAGCCGTTGTTGTCACGGTCGAACACCTTGAAAGCCTCGCGGATCTCCTCCTCGGAGTCGGTGTCCTTCATCTTGCGCGCCATCATGGTAAGAAACTCTTTTCTTCGATATCAGTGTCATAATTCTTCAGCCGGTCTAAGAAATAACGCACCAGGGAAGTCGATAGTGCCGTTGTTGTCGGCGTCAACCTCGTTGATCATGTCCTGAAGCTCGGA…	1174								2
	lsu	CTAGTAACGGCGAGTGAAGCGGCAACAGCTCAAATTTGAAATCTGGCTCTCGGGCCCGAGTTGTAATTTGTAGAGGATGCTTTTGATGCGGTGCCTTCCGAGTTCCCTGGAACGGGACGCCATAGAGGGTGAGAGCCCCGTCTGGTTGGATGCCAAATCTCTGTAAAGCTCCTTCGACGAGTCGAGTAGTTTGGGAATGCTGCTCTAAATGGGAGGTATATGTCTTCTAAAGCTAAATACCGGCCAGAGACCGATAGCGCACAAGTAGAGTGATCGAAAGATGAAAAGCACTTTGAAAAGAGAGTTAAAAAGTACGTGAAATTGTTGAAAGGGAAGCGTTTATGACCAGACTTGGGCTTGGTTAATCATCTGGGGTTCTCCCCAGTGCACTTTTCCAGT…	1032							1
S19/5	tef-1α	ATGGGTAAGGAGGAGAAGACTCACCTTAACGTCGTCGTCATCGGCCACGTCGACTCTGGCAAGTCGACCACTGTGAGTACTACCCTCAATGACCTGCTTATCAGCAGTCATCAACCCCGCCATACGTGGTGGGGTGAATTCAACCTATACATTTGCTGACAAGATTGCATAGACCGGTCACTTGATCTACCAGTGCGGTGGTATCGACAAGCGAACCATCGAGAAGTTCGAGAAGGTTGGTTTCCATTTTCCTCGATCGCACGCCCTCTGCCCACCGATCCATCATTCGAATCAGTCTCGACTGAATATGCGCCTGTTACCCCGCTCGAGTACAAAATTTTGCGGTTCAACCGCAATATTTTGGTGGGGCTTATACCCCGCTACTCGAGTGACACGCGC…	710					1		5
	top1	ATGTCGACACTGCTCAACAAGCTTAGCAGTGACCCTCGCTCTCGCGGCACGGTTGCCGAGAAGGTGAAGCTGTACAACGATTGCAACCGTGAAGTTGCTATTCTGTGTAACCACAAGCGAACCGTTGGCGCCTCTCACGAGCAACAAATGGCCAAGCTAGGTGACAGGGTAAGCTCGACGTGCATATTGTGTTATGTGCTACGACATACTGATTACCTCCCAGATTAAAGGCCTCCGATACCAGCAATGGCGAACCAAGATGATGATCCTGGATGTTGATTCAACTTACAAGAAGAAGAAGGGCGCTGCCTGGTTCGAGAAGGACGAGGAGTTGACGGATGAGTGGATCAAGGAGCACCAGCAGTTCTTGCTCGAGGAGCAGCGCACCAAGATTCAGAA…	818
	tub2	CGAGCTGCTGTGCTCCTGCACGCGCTGAGCTTGTGCTTCGTGCCCCTGATTCCATGTACCCCGCTGGGCTTGGGCAGGTCAACAACAATGCACGATAGCTCGCAGCTTGATCAATGACTTCCCCAGAATCAATACGCTAACCTTGTCTTTTTCTTTGCAATAGGTTCACCTTCAGACCGGTCAGTGCGTAAGTACTTGTCTCTTCGACCTCGTCACCCAGTGATGCTAACAATGTTTATTAGGGTAACCAAATTGGTGCTGCTTTCTGGCAAACCATCTCTGGCGAGCACGGTCTCGACAGCAATGGTGTTTACAACGGTACCTCCGAGCTCCAGCTCGAGCGTATGAGCGTCTACTTCAACGAGGTTTGTTCCATCACTCCTGCCACGAAAACACAAC…	1288
	pgk	CGAATTGTCGGTGCCCTCCCCACCATCAAGTACGCCCTCGACAATGGCGCCAAGTCCGTCATCCTCATGTCTCACCTCGGCCGCCCCAACGGCTCCCCCAACGAGAAGTACTCCCTCAAGCCCGTTGTTCCCGAGCTCGAGAAGCTCCTGAGCAAGAAGGTCACCTTCGCCCCCGACTGTGTCGGTCCCGAGGTTGAGGAGATCGTCAACAAGGCTGAGGATGGCTCTGTCATTCTCCTTGAGAACCTCCGATTCCACATTGAGGAGGAGGGCTCTTCCAAGGACAAGGATGGTAACAAGACCAAGGCCGACAAGGCTCAGGTTGAGGCTTTCCGCAAGGGTCTGACCGCTCTTGGTGACGTTTACATCAGTCAGTATCCCATTAAACTCTATCACGAC…	884
	rpb1	TTCCTCACCAAGGAGCAAATTATGAACTGTATGCTTTGGGTCCCTAACTGGGATGGTGTTATTCCTCAGCCTGCTATTTATAAGCCTCGTCCTCGCTGGACTGGTAAACAGCTCATCAGCATGGTTATCCCTAAGGAGGTTACCCTGTTTAACGGTACCGACTCCAAGGAAAGCGCCCCTCTTAAGGACGAGGGTCTCTTGATCCAGGCCGGTCAGCTTATGTATGGTCTTCTTACCAAGAAGAGTGTTGGTGCTGCTGCAGGTGGTATTGTGCATATCAGCTACAACGAGTTGGGACCCGAGGGTGCTATGGCTTTCTTGAACGGTGTTCAGCAGGTTGTCACTTATTGGCTTCTGAACAACGGTCACAGTATCGGAATCGGTGACACGATTCCCGAT…	1604
	rpb2	TCATTTACGACGTACCAACACGCCTATTGGTCGTGATGGTAAGCTTGCGAAGCCTCGGCAGCTGCACAACACTCACTGGGGCTTGGTGTGCCCTGCTGAGACACCTGAAGGTCAGGCTTGTGGTCTGGTCAAGAACTTGTCGCTGATGTGCTACGTGAGCGTGGGTTCACCAGCCGAGCCTTTGATCGAGTTCATGATCAACAGAGGCATGGAAGTTGTTGAAGAATATGAACCAACAAGATATCCTCACGCAACCAAGGTTTTCGTCAACGGAAGTTGGGTCGGCGTCCACCCTGATCCCAGGCACCTGGTGAATTCCGTCCTGGACACACGACGAAAATCTTATGTCCAGTTCGAAGTTTCCCTTGTTCGTGACATCCGTGACCGTGAATTCAAGAT…	1853
	cam	TGTCTGCAGATTTGGTTAGTAACAGAATACGGGTGACATCTTGATTGTCCAACGCAGAAGCAACTCACAGTCGATTCGGCCATCACCGTCCTGGTCAGCCTCCCGGATCATCTCATCAACCTCGTCATCAGTGAGCTTCTCGCCGATGGAGGTCATGACATGTCGGAGTTCGGCAGCGGAGATAAAGCCGTTGTTGTCACGGTCAAACACCTTGAAAGCCTCGCGGATCTCCTCCTCGGAGTCGGTGTCCTTCATCTTGCGCGCCATCATGGTAAGAAACTCTTTTCTTCAATATTAGTGTCATAATTCTTCAGCCGATCTAAGAAATAACGCACCAGGGAAGTCGATAGTGCCGTTGTTGTCAGCGTCAACCTCGTTGATCATATCCTGAAGCTCGGA…	1174							1
	lsu	TAGTAACGGCGAGTGAAGCGGCAACAGCTCAAATTTGAAATCTGGCTCTCGGGCCCGAGTTGTAATTTGTAGAGGATGCTTTTGATGCGGTGCCTTCCGAGTTCCCTGGAACGGGACGCCATAGAGGGTGAGAGCCCCGTCTGGTTGGATGCCAAATCTCTGTAAAGCTCCTTCGACGAGTCGAGTAGTTTGGGAATGCTGCTCTAAATGGGAGGTATATGTCTTCTAAAGCTAAATACCGGCCAGAGACCGATAGCGCACAAGTAGAGTGATCGAAAGATGAAAAGCACTTTGAAAAGAGAGTTAAAAAGTACGTGAAATTGTTGAAAGGGAAGCGTTTATGACCAGACTTGGGCTTGGTTAATCATCTGGGGTTCTCCCCAGTGCACTTTTCCAGTC…	1027							1						1	3
S19/6	tef-1α	ATGGGTAAGGAGGAGAAGACTCACCTTAACGTCGTCGTCATCGGCCACGTCGACTCTGGCAAGTCGACCACTGTGAGTACTACCCTCAATGACCTGCTTATCAGCAGTCATCAACCCCGCCATACGTGGTGGGGTAATATCAACTTACACATTTGCTGACAAAATTGCATAGACCGGTCACTTGATCTACCAGTGCGGTGGTATCGACAAGCGAACCATCGAGAAGTTCGAGAAGGTTGGTTTACATTTTCCTCGATCGCACGCCCTCTGCACACCGATCCATCACTCGAATCAGCCTCGATGACTGAATATGCGCCTGTCACCCCGCTCGAATACAAAATTTTGCGGTTCAACCGCAATTTTTTGGTGGGGCTCATACCCCGCTGCTCGAGTGACAGG…	713							4
	top1	ATGTCGACACTGCTCAACAAGCTTGGCAGTGACCCTCGCTCTCGCGGTACGGTTGCCGAGAAGGTGAAGCTGTACAACGATTGCAACCGTGAAGTTGCTATTCTGTGTAACCACAAGCGAACCGTTGGCGCCTCTCACGAGCAACAAATGGCCAAGCTAGGTGACAGGGTAAGCTCGACGTGCATATTGTGTTATGTGGTACGACATACTAATTATCTCCCAGATTAAAGGCCTCCGATACCAGCAATGGCGAACCAAGATGATGATCCTGGATGTTGATTCAACTTACAAGAAGAAGAAGGGCGCTGCCTGGTTCGAGAAGGACGAGGAGTTGACGGATGAGTGGATCAAGGAGCACCAGCAGTTCTTGCTCGAGGAGCAGCGCACCAAGATTCAGAA…	818							1
	tub2	CGAGCTGCTGTGCTCCTGCACGCGCTGAGCTTGTGCTTCGTGCTCCTGATTCCATGTACCCCGCTGGGCTTCGGCAGGTCAACAACAATGCACGATAGCTCGCAGCTTGATCAATGACTTCCCCAGAATCAATACGCTAACCTTGTCTTTTTCTTTGCAATAGGTTCACCTTCAGACCGGTCAGTGCGTAAGTACTTGTCTCTTCGACCTTGTTACCCAGTGATGCTAACAATGTTTATTAGGGTAACCAAATCGGTGCTGCTTTCTGGCAAACCATCTCTGGCGAGCACGGACTCGACAGCAATGGTGTTTACAACGGTACCTCCGAGCTCCAGCTCGAGCGCATGAGCGTCTACTTCAACGAGGTTTGTTCCATCACTCCTACCGCGAAAACACAAC…	1288
	pgk	CGAATTGTCGGTGCCCTCCCCACCATCAAGTACGCCCTCGAAAATGGCGCCAAGTCCGTCATCCTCATGTCTCACCTCGGCCGCCCCAACGGCTCCCCCAACGAGAAGTACTCTCTCAAGCCCGTTGTTGCTGAGCTCGAGAAGCTCCTGAGCAAGAAGGTCACCTTCGCCCCCGACTGTGTCGGTCCCGAGGTTGAGGAGATCGTCAACAAGGCTGAGGATGGCTCCGTCATTCTCCTTGAGAACCTCCGGTTCCACATTGAGGAGGAGGGTTCTTCCAAGGATAAGGATGGTAACAAGATCAAGGCCGACAAGGCTCAGGTTGAGGCTTTCCGCAAGGGTCTGACCGCTCTTGGTGACGTTTACATCAGTGAGTATCCTAATTACATTCCATCATGA…	885
	rpb1	TTCCTCACCAAGGAGCAAATTATGAACTGTATGCTTTGGGTCCCTAACTGGGACGGTGTTATTCCTCAGCCCGCTATTTATAAGCCTCGTCCTCGCTGGACTGGTAAACAGCTCATCAGCATGGTTATCCCTAAGGAGGTTAGCCTGTTTAACGGTACCGACTCTAAGGAAAGCGCCCCTCTTAAGGACGAGGGTCTCTTGATCCAGGCCGGTCAACTTATGTATGGTCTTCTTACCAAGAAGAGTATTGGTGCTTCAGCAGGTGGTATTGTGCATATCAGCTACAACGAGTTGGGACCCGAGGGTGCTATGGCTTTCTTGAACGGTGTTCAGCAGGTTGTCACTTATTGGCTTCTGAACAACGGTCACAGTATCGGAATCGGTGACACGATTCCCGAT…	1604							1
	rpb2	ACATTTACGACGTACCAACACGCCTATTGGTCGTGATGGTAAGCTTGCGAAGCCTCGACAGCTGCACAACACTCACTGGGGCTTGGTGTGCCCTGCCGAGACACCTGAAGGTCAGGCTTGTGGTCTGGTCAAGAATTTGTCGCTGATGTGCTACGTGAGTGTGGGTTCACCAGCCGAGCCTTTGATCGAGTTCATGATCAACAGAGGTATGGAAGTTGTTGAAGAATACGAACCAACAAGATATCCTCACGCAACCAAGGTTTTCGTCAACGGAAGTTGGGTCGGCGTCCACCCTGATCCCAGGCACCTGGTGAACTCCGTCCTGGACACACGACGAAAATCTTATGTCCAGTTCGAAGTTTCCCTTGTTCGTGACATCCGTGACCGTGAATTCAAGAT…	1853							1
	cam	TTGTCTGTAGATTCGGTTAGCAACAGCGTACGGGTGACATTTTGATTATCCAATGCAAAAGCAACTCACAGTCGATTCGGCCATCACCGTCCTGGTCAGCCTCCCGGATCATCTCATCAACCTCATCATCAGTGAGCTTCTCGCCGATGGAGGTCATGACATGTCGGAGTTCGGCAGCGGAGATAAAGCCGTTGTTATCACGGTCGAACACCTTGAAAGCCTCGCGGATCTCCTCCTCGGAGTCGGTGTCCTTCATCTTGCGCGCCATCATGGTAAGGAACTCTTTTCTTCAATATCAGTGTCATAATTCTTCAGCCGGTCTAAGAAATAACGCACCAGGGAAGTCGATAGTGCCGTTGTTGTCGGCGTCAACCTCGTTGAT----CATATCCTGAAGC…	1174							1
	lsu	TAGTAACGGCGAGTGAAGCGGCAACAGCTCAAATTTGAAATCTGGCTCTCGGGCCCGAGTTGTAATTTGTAGAGGATGCTTTTGATGCGGTGCCTTCCGAGTTCCCTGGAACGGGACGCCATAGAGGGTGAGAGCCCCGTCTGGTTGGATACCAAATCTCTGTAAAGCTCCTTCGACGAGTCGAGTAGTTTGGGAATGCTGCTCTAAATGGGAGGTATATGTCTTCTAAAGCTAAATACTGGCCAGAGACCGATAGCGCACAAGTAGAGTGATCGAAAGATGAAAAGCACTTTGAAAAGAGAGTTAAAAAGTACGTGAAATTGTTGAAAGGGAAGCGTTTATGACCAGACTTGGGCTTGGATAATCATCTGGGGTTCTCCCCAGTGCACTTTTCCAGTC…	1031							1
S19/8	tef-1α	ATGGGTAAGGAGGAGAAGACTCACCTTAACGTCGTCGTCATCGGCCACGTCGACTCTGGCAAGTCGACCACTGTGAGTACTAGCCTCAATGACCTGCTTATCAGCAGTCATCAACCCCGCCATACGTGGTGGGGTAATATCAACTTACACATTTGCTGACAAAATTGCATAGACCGGTCACTTGATCTACCAGTGCGGTGGTATCGACAAGCGAACCATCGAGAAGTTCGAGAAGGTTGGTTTACATTTTCCTCGATCGCACGCCCTCTGCACACCGATCCATCACTCGAATCAGCCTCGATGACTGAATATGCGCCTGTCACCCCGCTCGAATACAAAATTTTGCGGTTCAACCGCAATTTTTTGGTGGGGCTCATACCCCGCTGCTCGAGTGACAGG…	713							1
	top1	ATGTCGACACTGCTCAACAAGCTTGGCAGTGACCCTCGCTCTCGCGGTACGGTTGCCGAGAAGGTGAAGCTGTACAACGATTGCAACCGTGAAGTTGCTATTCTGTGTAACCACAAGCGAACCGTTGGCGCCTCTCACGAGCAACAAATGGCCAAGCTAGGTGACAGGGTAAGCTCGACGTGCATATTGTGTTATGTGGTACGACATACTAATTATCTCCCAGATTAAAGGCCTCCGATACCAGCAATGGCGAACCAAGATGATGATCCTGGATGTTGATTCAACTTACAAGAAGAAGAAGGGCGCTGCCTGGTTCGAGAAGGACGAGGAGTTGACGGATGAGTGGATCAAGGAGCACCAGCAGTTCTTGCTCGAGGAGCAGCGCACCAAGATTCAGAA…	818							1
	tub2	CGAGCTGCTGTGCTCCTGCACGCGCTGAGCTTGTGCTTCGTGCTCCTGATTCCATGTACCCCGCTGGGCTTCGGCAGGTCAACAACAATGCACGATAGCTCGCAGCTTGATCAATGACTTCCCCAGAATCAATACGCTAACCTTGTCTTTTTCTTTGCAATAGGTTCACCTTCAGACCGGTCAGTGCGTAAGTACTTGTCTCTTCGACCTTGTTACCCAGTGATGCTAACAATGTTTATTAGGGTAACCAAATCGGTGCTGCTTTCTGGCAAACCATCTCTGGCGAGCACGGACTCGACAGCAATGGTGTTTACAACGGTACCTCCGAGCTCCAGCTCGAGCGCATGAGCGTCTACTTCAACGAGGTTTGTTCCATCACTCCTACCGCGAAAACACAAC…	1288
	pgk	CGAATTGTCGGTGCCCTCCCCACCATCAAGTACGCCCTCGAAAATGGCGCCAAGTCCGTCATCCTCATGTCTCACCTCGGCCGCCCCAACGGCTCCCCCAACGAGAAGTACTCTCTCAAGCCCGTTGTTGCTGAGCTCGAGAAGCTCCTGAGCAAGAAGGTCACCTTCGCCCCCGACTGTGTCGGTCCCGAGGTTGAGGAGATCGTCAACAAGGCTGAGGATGGCTCCGTCATTCTCCTTGAGAACCTCCGGTTCCACATTGAGGAGGAGGGTTCTTCCAAGGATAAGGATGGTAACAAGATCAAGGCCGACAAGGCTCAGGTTGAGGCTTTCCGCAAGGGTCTGACCGCTCTTGGTGACGTTTACATCAGTGAGTATCCTAATTACATTCCATCATGA…	885
	rpb1	TTCCTCACCAAGGAGCAAATTATGAACTGTATGCTTTGGGTCCCTAACTGGGACGGTGTTATTCCTCAGCCCGCTATTTATAAGCCTCGTCCTCGCTGGACTGGTAAACAGCTCATCAGCATGGTTATCCCTAAGGAGGTTAGCCTGTTTAACGGTACCGACTCTAAGGAAAGCGCCCCTCTTAAGGACGAGGGTCTCTTGATCCAGGCCGGTCAACTTATGTATGGTCTTCTTACCAAGAAGAGTATTGGTGCTTCAGCAGGTGGTATTGTGCATATCAGCTACAACGAGTTGGGACCCGAGGGTGCTATGGCTTTCTTGAACGGTGTTCAGCAGGTTGTCACTTATTGGCTTCTGAACAACGGTCACAGTATCGGAATCGGTGACACGATTCCCGAT…	1604							1
	rpb2	ACATTTACGACGTACCAACACGCCTATTGGTCGTGATGGTAAGCTTGCGAAGCCTCGACAGCTGCACAACACTCACTGGGGCTTGGTGTGCCCTGCCGAGACACCTGAAGGTCAGGCTTGTGGTCTGGTCAAGAATTTGTCGCTGATGTGCTACGTGAGTGTGGGTTCACCAGCCGAGCCTTTGATCGAGTTCATGATCAACAGAGGTATGGAAGTTGTTGAAGAATACGAACCAACAAGATATCCTCACGCAACCAAGGTTTTCGTCAACGGAAGTTGGGTCGGCGTCCACCCTGATCCCAGGCACCTGGTGAACTCCGTCCTGGACACACGACGAAAATCTTATGTCCAGTTCGAAGTTTCCCTTGTTCGTGACATCCGTGACCGTGAATTCAAGAT…	1853							1
	cam	TTGTCTGTAGATTCGGTTAGCAACAGCGTACGGGTGACATTTTGATTATCCAATGCAAAAGCAACTCACAGTCGATTCGGCCATCACCGTCCTGGTCAGCCTCCCGGATCATCTCATCAACCTCATCATCAGTGAGCTTCTCGCCGATGGAGGTCATGACATGTCGGAGTTCGGCAGCGGAGATAAAGCCGTTGTTATCACGGTCGAACACCTTGAAAGCCTCGCGGATCTCCTCCTCGGAGTCGGTGTCCTTCATCTTGCGCGCCATCATGGTAAGGAACTCTTTTCTTCAATATCAGTGTCATAATTCTTCAGCCGGTCTAAGAAATAACGCACCAGGGAAGTCGATAGTGCCGTTGTTGTCGGCGTCAACCTCGTTGAT----CATATCCTGAAGC…	1174							1
	lsu	TAGTAACGGCGAGTGAAGCGGCAACAGCTCAAATTTGAAATCTGGCTCTCGGGCCCGAGTTGTAATTTGTAGAGGATGCTTTTGATGCGGTGCCTTCCGAGTTCCCTGGAACGGGACGCCATAGAGGGTGAGAGCCCCGTCTGGTTGGATACCAAATCTCTGTAAAGCTCCTTCGACGAGTCGAGTAGTTTGGGAATGCTGCTCTAAATGGGAGGTATATGTCTTCTAAAGCTAAATACTGGCCAGAGACCGATAGCGCACAAGTAGAGTGATCGAAAGATGAAAAGCACTTTGAAAAGAGAGTTAAAAAGTACGTGAAATTGTTGAAAGGGAAGCGTTTATGACCAGACTTGGGCTTGGATAATCATCTGGGGTTCTCCCCAGTGCACTTTTCCAGTC…	1031							1
S19/9	tef-1α	ATGGGTAAGGAGGAGAAGACTCACCTTAACGTCGTCGTCATCGGCCACGTCGACTCTGGCAAGTCGACCACTGTGAGTACTAGCCTCAATGACCTGCTTATCAGCAGTCATCAACCCCGCCATACGTGGTGGGGTAATATCAACTTACACATTTGCTGACAAAATTGCATAGACCGGTCACTTGATCTACCAGTGCGGTGGTATCGACAAGCGAACCATCGAGAAGTTCGAGAAGGTTGGTTTACATTTTCCTCGATCGCACGCCCTCTGCACACCGATCCATCACTCGAATCAGCCTCGATGACTGAATATGCGCCTGTCACCCCGCTCGAATACAAAATTTTGCGGTTCAACCGCAATTTTTTGGTGGGGCTCATACCCCGCTGCTCGAGTGACAGG…	713							1
	top1	ATGTCGACACTGCTCAACAAGCTTGGCAGTGACCCTCGCTCTCGCGGTACGGTTGCCGAGAAGGTGAAGCTGTACAACGATTGCAACCGTGAAGTTGCTATTCTGTGTAACCACAAGCGAACCGTTGGCGCCTCTCACGAGCAACAAATGGCCAAGCTAGGTGACAGGGTAAGCTCGACGTGCATATTGTGTTATGTGGTACGACATACTAATTATCTCCCAGATTAAAGGCCTCCGATACCAGCAATGGCGAACCAAGATGATGATCCTGGATGTTGATTCAACTTACAAGAAGAAGAAGGGCGCTGCCTGGTTCGAGAAGGACGAGGAGTTGACGGATGAGTGGATCAAGGAGCACCAGCAGTTCTTGCTCGAGGAGCAGCGCACCAAGATTCAGAA…	818							1
	tub2	CGAGCTGCTGTGCTCCTGCACGCGCTGAGCTTGTGCTTCGTGCTCCTGATTCCATGTACCCCGCTGGGCTTCGGCAGGTCAACAACAATGCACGATAGCTCGCAGCTTGATCAATGACTTCCCCAGAATCAATACGCTAACCTTGTCTTTTTCTTTGCAATAGGTTCACCTTCAGACCGGTCAGTGCGTAAGTACTTGTCTCTTCGACCTTGTTACCCAGTGATGCTAACAATGTTTATTAGGGTAACCAAATCGGTGCTGCTTTCTGGCAAACCATCTCTGGCGAGCACGGACTCGACAGCAATGGTGTTTACAACGGTACCTCCGAGCTCCAGCTCGAGCGCATGAGCGTCTACTTCAACGAGGTTTGTTCCATCACTCCTACCGCGAAAACACAAC…	1288
	pgk	CGAATTGTCGGTGCCCTCCCCACCATCAAGTACGCCCTCGAAAATGGCGCCAAGTCCGTCATCCTCATGTCTCACCTCGGCCGCCCCAACGGCTCCCCCAACGAGAAGTACTCTCTCAAGCCCGTTGTTGCTGAGCTCGAGAAGCTCCTGAGCAAGAAGGTCACCTTCGCCCCCGACTGTGTCGGTCCCGAGGTTGAGGAGATCGTCAACAAGGCTGAGGATGGCTCCGTCATTCTCCTTGAGAACCTCCGGTTCCACATTGAGGAGGAGGGTTCTTCCAAGGATAAGGATGGTAACAAGATCAAGGCCGACAAGGCTCAGGTTGAGGCTTTCCGCAAGGGTCTGACCGCTCTTGGTGACGTTTACATCAGTGAGTATCCTAATTACATTCCATCATGA…	885
	rpb1	TTCCTCACCAAGGAGCAAATTATGAACTGTATGCTTTGGGTCCCTAACTGGGACGGTGTTATTCCTCAGCCCGCTATTTATAAGCCTCGTCCTCGCTGGACTGGTAAACAGCTCATCAGCATGGTTATCCCTAAGGAGGTTAGCCTGTTTAACGGTACCGACTCTAAGGAAAGCGCCCCTCTTAAGGACGAGGGTCTCTTGATCCAGGCCGGTCAACTTATGTATGGTCTTCTTACCAAGAAGAGTATTGGTGCTTCAGCAGGTGGTATTGTGCATATCAGCTACAACGAGTTGGGACCCGAGGGTGCTATGGCTTTCTTGAACGGTGTTCAGCAGGTTGTCACTTATTGGCTTCTGAACAACGGTCACAGTATCGGAATCGGTGACACGATTCCCGAT…	1604							1
	rpb2	ACATTTACGACGTACCAACACGCCTATTGGTCGTGATGGTAAGCTTGCGAAGCCTCGACAGCTGCACAACACTCACTGGGGCTTGGTGTGCCCTGCCGAGACACCTGAAGGTCAGGCTTGTGGTCTGGTCAAGAATTTGTCGCTGATGTGCTACGTGAGTGTGGGTTCACCAGCCGAGCCTTTGATCGAGTTCATGATCAACAGAGGTATGGAAGTTGTTGAAGAATACGAACCAACAAGATATCCTCACGCAACCAAGGTTTTCGTCAACGGAAGTTGGGTCGGCGTCCACCCTGATCCCAGGCACCTGGTGAACTCCGTCCTGGACACACGACGAAAATCTTATGTCCAGTTCGAAGTTTCCCTTGTTCGTGACATCCGTGACCGTGAATTCAAGAT…	1853							1
	cam	TTGTCTGTAGATTCGGTTAGCAACAGCGTACGGGTGACATTTTGATTATCCAATGCAAAAGCAACTCACAGTCGATTCGGCCATCACCGTCCTGGTCAGCCTCCCGGATCATCTCATCAACCTCATCATCAGTGAGCTTCTCGCCGATGGAGGTCATGACATGTCGGAGTTCGGCAGCGGAGATAAAGCCGTTGTTATCACGGTCGAACACCTTGAAAGCCTCGCGGATCTCCTCCTCGGAGTCGGTGTCCTTCATCTTGCGCGCCATCATGGTAAGGAACTCTTTTCTTCAATATCAGTGTCATAATTCTTCAGCCGGTCTAAGAAATAACGCACCAGGGAAGTCGATAGTGCCGTTGTTGTCGGCGTCAACCTCGTTGAT----CATATCCTGAAGC…	1174							1
	lsu	TAGTAACGGCGAGTGAAGCGGCAACAGCTCAAATTTGAAATCTGGCTCTCGGGCCCGAGTTGTAATTTGTAGAGGATGCTTTTGATGCGGTGCCTTCCGAGTTCCCTGGAACGGGACGCCATAGAGGGTGAGAGCCCCGTCTGGTTGGATACCAAATCTCTGTAAAGCTCCTTCGACGAGTCGAGTAGTTTGGGAATGCTGCTCTAAATGGGAGGTATATGTCTTCTAAAGCTAAATACTGGCCAGAGACCGATAGCGCACAAGTAGAGTGATCGAAAGATGAAAAGCACTTTGAAAAGAGAGTTAAAAAGTACGTGAAATTGTTGAAAGGGAAGCGTTTATGACCAGACTTGGGCTTGGATAATCATCTGGGGTTCTCCCCAGTGCACTTTTCCAGTC…	1031							1
S19/10	tef-1α	GGTAAGGAGGAGAAGACTCACCTTAACGTCGTCGTCATCGGCCACGTCGACTCTGGCAAGTCGACCACTGTGAGTACTACCCTCAATGACCTGCTTATCAGCAGTCATCAACCCCGCCATACGTGGTGGGGTAATATCAACTTACACATTTGCTGACAAAATTGCATAGACCGGTCACTTGATCTACCAGTGCGGTGGTATCGACAAGCGAACCATCGAGAAGTTCGAGAAGGTTGGTTTACATTTTCCTCGATCGCACGCCCTCTGCACACCGATCCATCACTCGAATCAACCTCGATGACTGAATATGCGCCTGTCACCCCGCTCGAATACAAAATTTTGCGGTTCAACCGCAATTTTTTGGTGGGGCTCATACCCCGCTGCTCGAGTGACAGGCGC…	708							3
	top1	GTCGACACTGCTCAACAAGCTTGGCAGTGACCCTCGCTCTCGCGGTACGGTTGCCGAGAAGGTGAAGCTGTACAACGATTGCAACCGTGAAGTTGCTATTCTGTGTAACCACAAGCGAACCGTTGGCGCCTCTCACGAGCAACAAATGGCCAAGCTAGGTGACAGGGTAAGCTCGACGTGCATATTGTGTTATGTGGTACAACATACTAATTATCTCCCAGATTAAAGGCCTCCGATACCAGCAATGGCGAACCAAGATGATGATCCTGGATGTTGATTCAACTTACAAGAAGAAGAAGGGCGCTGCCTGGTTCGAGAAGGACGAGGAGTTGACGGATGAGTGGATCAAGGAGCACCAGCAGTTCTTGCTCGAGGAGCAGCGCACCAAGATTCAGAAGA…	814
	tub2	ATGCGCGAGATTGTGAGTAATTCCTCTAGCTCTAGCTTCGAGCTGCTGTGCTCCTGCACGCGCTGAGCTTGTGCTTCGTGCTCCTGATTCCATGTACCCCGCTGGGCTTCGGCAGGTCAACAACAATGCACGATAGCTCGCAGCTTGATCAATGACTTCCCCAGAATCAATACGCTAACCTTGTCTTTTTCTTTGCAATAGGTTCACCTTCAGACCGGTCAGTGCGTAAGTACTTGTCTCTTCGACCTTGTTACCCAGTGATGCTAACAATGTTTATTAGGGTAACCAAATCGGTGCTGCTTTCTGGCAAACCATCTCTGGCGAGCACGGACTCGACAGCAATGGTGTTTACAACGGTACCTCCGAGCTCCAGCTCGAGCGCATGAGCGTCTACTTCAA…	1345
	pgk	CGAATTGTCGGTGCCCTCCCCACCATCAAGTACGCCCTCGAAAATGGCGCCAAGTCCGTCATCCTCATGTCCCATCTCGGCCGCCCCAACGGCTCCCCCAACGAGAAGTACTCCCTCAAGCCTGTTGTTGCCGAGCTCGAGAAGCTCCTGAGCAAGAAGGTCACCTTCGCCCCCGACTGTGTCGGTCCCGAGGTTGAGGAGATCGTCAACAAGGCTGAGGATGGCTCCGTCATTCTCCTTGAGAACCTCCGATTCCACATTGAGGAGGAGGGTTCTTCCAAGGACAAGGATGGTAACAAGATCAAGGCCGATAAGGCTCAGGTTGAGGCTTTCCGCAAGGGTCTTACCGCTCTTGGTGATGTCTACATCAGTGAGTATCCTGACACAACCATGATTACA…	883
	rpb1	TTCCTCACCAAGGAGCAAATTATGAACTGTATGCTTTGGGTCCCTAACTGGGACGGTGTTATTCCTCAGCCCGCTATTTATAAGCCTCGTCCTCGCTGGACTGGTAAACAGCTCATCAGCATGGTTATCCCTAAGGAGGTTAGCCTGTTTAACGGTACCGACTCTAAGGAAAGCGCCCCTCTTAAGGACGAGGGTCTCTTGATCCAGGCCGGTCAACTTATGTATGGTCTTCTTACCAAGAAGAGTATTGGTGCTTCAGCAGGTGGTATTGTGCATATCAGCTACAACGAGTTGGGACCCGAGGGTGCTATGGCTTTCTTGAACGGTGTTCAGCAGGTTGTCACTTATTGGCTTCTGAACAACGGTCACAGTATCGGAATCGGTGACACGATTCCCGAT…	1604							1
	rpb2	ACATTTACGACGTACCAACACGCCTATTGGTCGTGATGGTAAGCTTGCGAAGCCTCGACAGCTGCACAACACTCACTGGGGCTTGGTGTGCCCTGCCGAGACACCTGAAGGTCAGGCTTGTGGTCTGGTCAAGAATTTGTCGCTGATGTGCTACGTGAGTGTGGGTTCACCAGCCGAGCCTTTGATCGAGTTCATGATCAACAGAGGTATGGAAGTTGTTGAAGAATACGAACCAACAAGATATCCTCACGCAACCAAGGTTTTCGTCAACGGAAGTTGGGTCGGCGTCCACCCTGATCCCAGGCACCTGGTGAACTCCGTCCTGGACACACGACGAAAATCTTATGTCCAGTTCGAAGTTTCCCTTGTTCGTGACATCCGTGACCGTGAATTCAAGAT…	1853							1
	cam	TTGTCTGTAGATTCGGTTAGCAACAGCGTACGGGTGACATTTTGATTATCCAATGCAAAAGCAACTCACAGTCGATTCGGCCATCACCGTCCTGGTCAGCCTCCCGGATCATCTCATCAACCTCATCATCAGTGAGCTTCTCGCCGATGGAGGTCATGACATGTCGGAGTTCGGCAGCGGAGATAAAGCCGTTGTTATCACGGTCGAACACCTTGAAAGCCTCGCGGATCTCCTCCTCGGAGTCGGTGTCCTTCATCTTGCGCGCCATCATGGTAAGGAACTCTTTTCTTCAATATCAGTGTCATAATTCTTCAGCCGGTCTAAGAAATAACGCACCAGGGAAGTCGATAGTGCCGTTGTTGTCGGCGTCAACCTCGTTGAT----CATATCCTGAAGC…	1174							1
	lsu	TAGTAACGGCGAGTGAAGCGGCAACAGCTCAAATTTGAAATCTGGCTCTCGGGCCCGAGTTGTAATTTGTAGAGGATGCTTTTGATGCGGTGCCTTCCGAGTTCCCTGGAACGGGACGCCATAGAGGGTGAGAGCCCCGTCTGGTTGGATACCAAATCTCTGTAAAGCTCCTTCGACGAGTCGAGTAGTTTGGGAATGCTGCTCTAAATGGGAGGTATATGTCTTCTAAAGCTAAATACTGGCCAGAGACCGATAGCGCACAAGTAGAGTGATCGAAAGATGAAAAGCACTTTGAAAAGAGAGTTAAAAAGTACGTGAAATTGTTGAAAGGGAAGCGTTTATGACCAGACTTGGGCTTGGATAATCATCTGGGGTTCTCCCCAGTGCACTTTTCCAGTC…	1031							1
512020KK	tef-1α	ATGGGTAAGGAGGAGAAGACTCACCTTAACGTCGTCGTCATCGGCCACGTCGACTCTGGCAAGTCGACCACTGTGAGTACTACCCTCAATGACCTGCTTATCAGCAGTGATCAACCCCACCATACGTGGCGGGGTAAATTCAACTTATACATTTGCTGACAAGATTGCATAGACCGGTCACTTGATCTACCAGTGCGGTGGTATCGACAAGCGAACCATCGAGAAGTTCGAGAAGGTTGGTTTACATTTTCCTCGATCGCACGCCCTCTGCCCACCGATCCATCACTCGAATCAGTCTCGACTGAATATGCGCCTGTTACCCCGCTCGAGTACAAAAATTTGCGGTTCAATCGTAATTTTTTGGTGGGGCCTATACCCCGCTACTCGAGTGACAGGCGC…	710							2							1
	top1	ATGTCGACACTGCTCAACAAGCTTGGCAGTGACCCTCGCTCTCGCGGTACGGTTGCCGAGAAGGTGAAGCTGTACAACGATTGCAACCGTGAAGTTGCTATTCTGTGTAACCACAAGCGAACCGTTGGCGCCTCTCACGAGCAACAAATGGCCAAGCTAGGTGACAGGGTAAGCTCGACGTGCATTTTGTGTTATGTGCTACGACATACTGATTATCTCTCAGATTAAAGGCCTCCGATACCAGCAATGGCGAACCAAGATGATGATCCTGGATGTTGATTCAACTTACAAGAAGAAGAAGGGCGCTGCCTGGTTCGAGAAGGACGAGGAGTTAACGGATGAGTGGATCAAAGAGCACCAGCAGTTCTTGCTCGAGGAGCAGCGCACCAAGATTCAGAA…	818
	tub2	AATTCCTCTAGCTCTAGCTTCGAGCTGAGCTTGTGCTTCGTGCCCCTGATTCTGCTGTACCCCGCTGGGCTTCGGCAGGTCAACAACAATGCACGATAGCTCGCAGCTTGATCAATGACTTCCCCAGAATCAATACGCTAACCTTGTCTTTTTCTTTGCAATAGGTTCACCTTCAGACCGGTCAGTGCGTAAGTACTTGTCTCTTCGACCTTGTTACCCAGTGATGCTAACAATGTTTATTAGGGTAACCAAATTGGTGCTGCTTTCTGGCAAACCATCTCTGGCGAGCACGGTCTCGACAGCAATGGTGTTTACAACGGTACCTCCGAGCTCCAGCTCGAGCGCATGAGCGTCTACTTCAACGAGGTTTGTTCCATCACTCCTACCACGAAAACACAA…	1289							2
	pgk	CGAATTGTCGGTGCTCTCCCCACCATCAAGTACGCCCTCGAGAATGGCGCCAAGTCCGTCATCCTCATGTCCCACCTTGGCCGCCCCAACGGCTCCCCCAACGAGAAGTACTCTCTCAAGCCCGTTGTTGCTGAGCTCGAGAAGCTCCTGAGCAAGAAGGTCACCTTCGCCCCCGACTGTGTCGGTCCCGAGGTTGAGGAGATCGTCAACAAGGCTGAGGATGGCTCCGTCATTCTCCTTGAGAACCTCCGATTCCACATTGAGGAGGAGGGCTCTTCCAAGGACAAGGAGGGTAACAAGACCAAGGCCGACAAGGCTCAGGTTGAGGCTTTCCGCAAGGGTCTGACCGCTCTCGGTGACGTCTACATCAGTCAGTATCCCAATGCATCCATCATGACA…	883
	rpb1	TTCCTCACCAAGGAGCAAATTATGAACTGTATGCTGTGGGTCCCTAACTGGGATGGTGTTATTCCTCAGCCCGCTATTTATAAGCCTCGTCCTCGCTGGACTGGTAAACAGCTCATCAGCATGGTTATCCCTAAGGAGGTTAGCCTGTTTAACGGTACCGACTCTAAGGAAAGCGCCCCTCTTAAGGACGAGGGTCTCTTGATCCAGGCCGGTCAACTTATGTATGGTCTTCTTACCAAGAAGAGTGTTGGTGCTGCTGCAGGTGGTATTGTGCATATCAGCTACAACGAGTTGGGACCCGAGGGTGCTATGGCTTTCTTGAACGGTGTTCAGCAGGTTGTCACTTATTGGCTTCTGAACAACGGTCACAGTATCGGAATCGGTGACACGATTCCCGAT…	1604
	rpb2	ACATTTACGACGTACCAACACGCCTATTGGTCGTGATGGTAAGCTTGCGAAGCCTCGACAGCTGCACAACACTCACTGGGGCTTGGTGTGCCCTGCCGAGACACCTGAAGGTCAGGCTTGTGGTCTGGTCAAGAACTTGTCGCTGATGTGCTACGTGAGTGTGGGTTCACCAGCCGAGCCTTTGATCGAGTTCATGATCAACAGAGGTATGGAAGTTGTTGAAGAATACGAACCAACAAGATATCCTCACGCAACCAAGGTTTTCGTCAACGGAAGTTGGGTCGGCGTCCACCCTGATCCCAGGCACTTGGTGAACTCCGTCCTGGACACACGACGAAAATCTTATGTCCAGTTCGAAGTTTCCCTTGTTCGTGACATCCGTGACCGTGAATTCAAGAT…	1853
	cam	TGTCTGCAGATTCGGTTAGTAACAGAATGCGGGTGACATCTTGATTGTCCAACGCAGAAGCAACTCACAGTCGATTCGGCCATCACCGTCCTGGTCAGCCTCCCGGATCATCTCATCAACCTCGTCATCAGTGAGCTTCTCGCCGATGGAGGTCATGACATGTCGGAGTTCGGCAGCGGAGATAAAGCCGTTGTTGTCACGGTCGAACACCTTGAAAGCCTCGCGGATCTCCTCCTCGGAGTCGGTGTCCTTCATCTTGCGCGCCATCATGGTAAGAAACTCTTTTCTTCGATATCAGTGTCATAATTCTTCAGCCGGTCTAAGAAATAACGCACCAGGGAAGTCGATAGTGCCGTTGTTGTCGGCGTCAACCTCGTTGATCATGTCCTGAAGCTCGGA…	1174								2
	lsu	CTAGTAACGGCGAGTGAAGCGGCAACAGCTCAAATTTGAAATCTGGCTCTCGGGCCCGAGTTGTAATTTGTAGAGGATGCTTTTGATGCGGTGCCTTCCGAGTTCCCTGGAACGGGACGCCATAGAGGGTGAGAGCCCCGTCTGGTTGGATGCCAAATCTCTGTAAAGCTCCTTCGACGAGTCGAGTAGTTTGGGAATGCTGCTCTAAATGGGAGGTATATGTCTTCTAAAGCTAAATACCGGCCAGAGACCGATAGCGCACAAGTAGAGTGATCGAAAGATGAAAAGCACTTTGAAAAGAGAGTTAAAAAGTACGTGAAATTGTTGAAAGGGAAGCGTTTATGACCAGACTTGGGCTTGGTTAATCATCTGGGGTTCTCCCCAGTGCACTTTTCCAGT…	1032							1
522020KK	tef-1α	ATGGGTAAGGAGGAGAAGACTCACCTTAACGTCGTCGTCATCGGCCACGTCGACTCTGGCAAGTCGACCACTGTGAGTACTACCCTCAATGACCTGCTTATCAGCAGTCATCAACCCCGCCATACGTGGTGGGGTAATATCAACTTACACATTTGCTGACAAAATTGCATAGACCGGTCACTTGATCTACCAGTGCGGTGGTATCGACAAGCGAACCATCGAGAAGTTCGAGAAGGTTGGTTTACATTTTCCTCGATCGCACGCCCTCTGCACACCGATCCATCACTCGAATCAGCCTCGATGACTGAATATGCGCCTGTCACCCCGCTCGAATACAAAATTTTGCGGTTCAACCGCAATTTTTTGGTGGGGCTCATACCCCGCTGCTCGAGTGACAGG…	713							4
	top1	ATGTCGACACTGCTCAACAAGCTTGGCAGTGACCCTCGCTCTCGCGGTACGGTTGCCGAGAAGGTGAAGCTGTACAACGATTGCAACCGTGAAGTTGCTATTCTGTGTAACCACAAGCGAACCGTTGGCGCCTCTCACGAGCAACAAATGGCCAAGCTAGGTGACAGGGTAAGCTCGACGTGCATATTGTGTTATGTGGTACGACATACTAATTATCTCCCAGATTAAAGGCCTCCGATACCAGCAATGGCGAACCAAGATGATGATCCTGGATGTTGATTCAACTTACAAGAAGAAGAAGGGCGCTGCCTGGTTCGAGAAGGACGAGGAGTTGACGGATGAGTGGATCAAGGAGCACCAGCAGTTCTTGCTCGAGGAGCAGCGCACCAAGATTCAGAA…	818							1
	tub2	CGAGCTGCTGTGCTCCTGCACGCGCTGAGCTTGTGCTTCGTGCTCCTGATTCCATGTACCCCGCTGGGCTTCGGCAGGTCAACAACAATGCACGATAGCTCGCAGCTTGATCAATGACTTCCCCAGAATCAATACGCTAACCTTGTCTTTTTCTTTGCAATAGGTTCACCTTCAGACCGGTCAGTGCGTAAGTACTTGTCTCTTCGACCTTGTTACCCAGTGATGCTAACAATGTTTATTAGGGTAACCAAATCGGTGCTGCTTTCTGGCAAACCATCTCTGGCGAGCACGGACTCGACAGCAATGGTGTTTACAACGGTACCTCCGAGCTCCAGCTCGAGCGCATGAGCGTCTACTTCAACGAGGTTTGTTCCATCACTCCTACCGCGAAAACACAAC…	1288
	pgk	CGAATTGTCGGTGCCCTCCCCACCATCAAGTACGCCCTCGAAAATGGCGCCAAGTCCGTCATCCTCATGTCCCATCTCGGCCGCCCCAACGGCTCCCCCAACGAGAAGTACTCCCTCAAGCCTGTTGTTGCCGAGCTCGAGAAGCTCCTGAGCAAGAAGGTCACCTTCGCCCCCGACTGTGTCGGTCCCGAGGTTGAGGAGATCGTCAACAAGGCTGAGGATGGCTCCGTCATTCTCCTTGAGAACCTCCGATTCCACATTGAGGAGGAGGGTTCTTCCAAGGACAAGGATGGTAACAAGATCAAGGCCGATAAGGCTCAGGTTGAGGCTTTCCGCAAGGGTCTTACCGCTCTTGGTGATGTCTACATCAGTGAGTATCCTGACACAACCATGATTACA…	883
	rpb1	TTCCTCACCAAGGAGCAAATTATGAACTGTATGCTTTGGGTCCCTAACTGGGACGGTGTTATTCCTCAGCCCGCTATTTATAAGCCTCGTCCTCGCTGGACTGGTAAACAGCTCATCAGCATGGTTATCCCTAAGGAGGTTAGCCTGTTTAACGGTACCGACTCTAAGGAAAGCGCCCCTCTTAAGGACGAGGGTCTCTTGATCCAGGCCGGTCAACTTATGTATGGTCTTCTTACCAAGAAGAGTATTGGTGCTTCAGCAGGTGGTATTGTGCATATCAGCTACAACGAGTTGGGACCCGAGGGTGCTATGGCTTTCTTGAACGGTGTTCAGCAGGTTGTCACTTATTGGCTTCTGAACAACGGTCACAGTATCGGAATCGGTGACACGATTCCCGAT…	1604
	rpb2	ACATTTACGACGTACCAACACGCCTATTGGTCGTGATGGTAAGCTTGCGAAGCCTCGACAGCTGCACAACACTCACTGGGGCTTGGTGTGCCCTGCCGAGACACCTGAAGGTCAGGCTTGTGGTCTGGTCAAGAATTTGTCGCTGATGTGCTACGTGAGTGTGGGTTCACCAGCCGAGCCTTTGATCGAGTTCATGATCAACAGAGGTATGGAAGTTGTTGAAGAATACGAACCAACAAGATATCCTCACGCAACCAAGGTTTTCGTCAACGGAAGTTGGGTCGGCGTCCACCCTGATCCCAGGCACCTGGTGAACTCCGTCCTGGACACACGACGAAAATCTTATGTCCAGTTCGAAGTTTCCCTTGTTCGTGACATCCGTGACCGTGAATTCAAGAT…	1853
	cam	TTGTCTGTAGATTCGGTTAGCAACAGCGTACGGGTGACATTTTGATTATCCAATGCAAAAGCAACTCACAGTCGATTCGGCCATCACCGTCCTGGTCAGCCTCCCGGATCATCTCATCAACCTCATCATCAGTGAGCTTCTCGCCGATGGAGGTCATGACATGTCGGAGTTCGGCAGCGGAGATAAAGCCGTTGTTATCACGGTCGAACACCTTGAAAGCCTCGCGGATCTCCTCCTCGGAGTCGGTGTCCTTCATCTTGCGCGCCATCATGGTAAGGAACTCTTTTCTTCAATATCAGTGTCATAATTCTTCAGCCGGTCTAAGAAATAACGCACCAGGGAAGTCGATAGTGCCGTTGTTGTCGGCGTCAACCTCGTTGAT----CATATCCTGAAGC…	1174							1
	lsu	TAGTAACGGCGAGTGAAGCGGCAACAGCTCAAATTTGAAATCTGGCTCTCGGGCCCGAGTTGTAATTTGTAGAGGATGCTTTTGATGCGGTGCCTTCCGAGTTCCCTGGAACGGGACGCCATAGAGGGTGAGAGCCCCGTCTGGTTGGATACCAAATCTCTGTAAAGCTCCTTCGACGAGTCGAGTAGTTTGGGAATGCTGCTCTAAATGGGAGGTATATGTCTTCTAAAGCTAAATACTGGCCAGAGACCGATAGCGCACAAGTAGAGTGATCGAAAGATGAAAAGCACTTTGAAAAGAGAGTTAAAAAGTACGTGAAATTGTTGAAAGGGAAGCGTTTATGACCAGACTTGGGCTTGGATAATCATCTGGGGTTCTCCCCAGTGCACTTTTCCAGTC…	1031							1
542020KK	tef-1α	GAGGAGAAGACTCACCTTAACGTCGTCGTCATCGGCCACGTCGACTCTGGCAAGTCGACCACTGTAAGTACAACCATCAGCGAGTCGCTTATCTGCACTCGGAACCCGCCGAACCTGGCGGGGTATCACCACGACATCTTGCTAACTCTTGACAGACCGGTCACTTGATCTACCAGTGCGGTGGTATCGACAAGCGAACCATCGAGAAGTTCGAGAAGGTTAGTCAATATCCCTTCGATTACGCGCGCTCCCATCGATTCCCACGACTCGCTCCCTCATTCGAAACGCATTCATTACCCCGCTCAAGTCCGAAAATTTTGCGGTGCGACCGTGATTTTTTTTGGTGGGGTATCTTACCCCGCCACTCGAGTGACGGATGCGCTTGCCCTGTTCCCACAA…	665	18													1
	top1	ATGTCAGAGCTGCTCAAGAAGCTTGCAAGTGATCCACGCTCTCGCGGCACAGCTGCCGAAAAGGTGAAGCTGTACAACGATTGTAATCGTGAGGTTGCCATTCTGTGTAACCATAAACGAACTGTTGGCGCCAGCCACGAGCAACAGATGGCCAAGCTAGGGGATAGAGTGAGTTTAATTAGGTTCAGGATTCACAGCTCGGCATACTGATTATCTTTTTTAGATCAAAGGCCTCCGATACCAGCAATGGCGAACCAAGATGATGATTCTCGATATTGAATCAAGCTATAAGAAGAAGAAAGGCGCCGCCTGGTTCGAGAAGGATGGGGAGTTGGGCGATGAGTGGATCAAGGAGCATCAACAATTCCTTCTCGAAGAACAACGTACGAAGATCAGCAA…	819	2
	tub2	GTTCATCTTCAGACCGGTCAGTGCGTAAGTACTCGTTGCTCCAATGTCATCTATGAGGGGTGCTAACAATGTTGATTAGGGTAACCAAATTGGTGCTGCTTTCTGGCAGACCATCTCTGGCGAGCATGGCCTTGACAGCAATGGTGTCTACAACGGCACCTCGGAGCTTCAGCTCGAGCGCATGAGCGTCTACTTCAACGAGGTATGTTTCAGATAGTTGATTCCACGAGAACTGTAGGCTGACGCACATAGGCTTCCGGCAACAAGTACGTCCCTCGTGCCGTCCTCGTCGATTTGGAGCCCGGTACCATGGATGCCGTCCGCGCTGGTCCTTTCGGTCAGCTTTTCCGACCCGACAACTTCGTTTTCGGCCAGTCTGGTGCTGGAAACAACTGGGCG…	1195
	pgk	CGAATTGTCGGTGCCCTCCCCACCATCAAGTACGCCCTCGAGAATGGCGCCAAGTCAGTCATCCTCATGTCTCATCTCGGCCGTCCCAACGGCTCTCCCAACGAGAAGTACTCCCTCAAGCCCGTTGTCGCCGAGCTTGAGAAGCTCCTGAGCAAGAAGGTCACCTTCGCCCCTGACTGCGTCGGCCCCGAGGTCGAGGAGATTGTCAACAAGGCTGAGGATGGCTCCGTCATCCTCCTCGAGAACCTCCGATTCCACATTGAGGAGGAGGGCTCCTCCAAGGATAAGGAGGGCAACAAGACCAAGGCCGACAAGGCTCAGGTTGAGGCTTTCCGCAAGGGCCTGACCGCTCTTGGCGACGTTTACATCAGTGAGTAGTCCAACTTTACACAACATGTT…	878
	rpb1	TTTCACCAAGGATGATTACTCACCCGAAGCTCGTGGTTTTGTTGAGAACTCTTATCTTCGTGGTCTTACCCCTAGCGAGTTCTTCTTCCACGCCATGGCTGGTCGAGAAGGTCTTATTGATACTGCGGTCAAGACTGCCGAAACAGGTTACATTCAGCGACGATTGGTCAAGGCTCTGGAAGATCTTTCTGCGCGCTACGATGGAACGGTTCGAAATTCTCTGGGTGATATTGTTCAATTCCTGTACGGTGAGGACGGTCTCGATGCTATGATCATTGAGAAGCAAAAACTGGGAATTCTCAACATGTCGAACAGTGCATTCGAAAAGAAATACCGTTTGGATCTTGCCAACCCTCCTGATTGGTTTAGGCACGATTACGAATTCGGTAACGAGTTGAC…	798	1
	rpb2	GCTACACAACACCCATTGGGGTTTGGTGTGTCCTGCAGAAACGCCTGAGGGACAGGCTTGTGGTCTGGTCAAGAACTTGTCTCTGATGTGTTACGTGAGTGTGGGCTCTCCTGCTGATCCTCTGATTGACTTCATGATCCACAGAGGTATGGAAGTGGTTGAGGAGTATGAGCCAACAAGATACCCACACGCTACCAAGATTTTCGTCAACGGTAGCTGGGTTGGTGTTCACTCTGACCCCAAGCATCTTGTTCACCAAGTTTTGTCCACCCGACGAAAGAATGTCGTCCAATTCGAAGTGTCACTTGTTCGTGATATTCGAGACCGAGAATTCAAGATCTTCTCTGATGCAGGCAGAGTCATGAGACCGGTCTTTACAGTACAGCAGGAGGATGACGA…	762	14	1
	cam	ATGGGACGGTACGTAAAGGTATTGTCGTCATGAGAGGGAAGATCGCGAATGGGGTCGAGATGCGGATTGAGGCTGATAAGCTGGCTTCGGCTGGGAGCATTACGACACTGAAGAGCAGAAAGCCCACTCCTGTTCGCCAGGACGACAGGGATCATGTGTCCCCTTCTGTTCGGTACCGCCGCACTTGGCCCTGAATTTCCAGTGGACGAGTGCTCACAACAGCTCATTCCCTGCGTGCATGAGCTCGGGAAAAGCTCGCACCGTGCAAATAGTCCCTCATGGCAGCTTCACAAACCAGTTTCAGGCTCTATGATCCCCTGTAATTCGAAAACACAGTGCATCATGCCCCCTTTGTTAGTGCATGGTTTCCTGCCTTAGGTACCGATTTCCCCCCTGACA…	2636	1
	lsu	n.t.
552020KK	tef-1α	ATGGGTAAGGAGGAGAAGACTCACCTTAACGTCGTCGTCATCGGCCACGTCGACTCTGGCAAGTCGACCACTGTGAGTACTACCCTCAATGACCTGCTTATCAGCAGTCATCAACCCCGCCATACGTGGTGGGGTAATATCAACTTACACATTTGCTGACAAAATTGCATAGACCGGTCACTTGATCTACCAGTGCGGTGGTATCGACAAGCGAACCATCGAGAAGTTCGAGAAGGTTGGTTTACATTTTCCTCGATCGCACGCCCTCTGCACACCGATCCATCACTCGAATCAGCCTCGATGACTGAATATGCGCCTGTCACCCCGCTCGAATACAAAATTTTGCGGTTCAACCGCAATTTTTTGGTGGGGCTCATACCCCGCTGCTCGAGTGACAGG…	713							4
	top1	ATGTCGACACTGCTCAACAAGCTTGGCAGTGACCCTCGCTCTCGCGGTACGGTTGCCGAGAAGGTGAAGCTGTACAACGATTGCAACCGTGAAGTTGCTATTCTGTGTAACCACAAGCGAACCGTTGGCGCCTCTCACGAGCAACAAATGGCCAAGCTAGGTGACAGGGTAAGCTCGACGTGCATATTGTGTTATGTGGTACGACATACTAATTATCTCCCAGATTAAAGGCCTCCGATACCAGCAATGGCGAACCAAGATGATGATCCTGGATGTTGATTCAACTTACAAGAAGAAGAAGGGCGCTGCCTGGTTCGAGAAGGACGAGGAGTTGACGGATGAGTGGATCAAGGAGCACCAGCAGTTCTTGCTCGAGGAGCAGCGCACCAAGATTCAGAA…	818							1
	tub2	GAGCTGCTGTGCTCCTGCACGCGCTGAGCTTGTGCTTCGTGCTCCTGATTCCATGTACCCCGCTGGGCTTCGGCAGGTCAACAACAATGCACGATAGCTCGCAGCTTGATCAATGACTTCCCCAGAATCAATACGCTAACCTTGTCTTTTTCTTTGCAATAGGTTCACCTTCAGACCGGTCAGTGCGTAAGTACTTGTCTCTTCGACCTTGTTACCCAGTGATGCTAACAATGTTTATTAGGGTAACCAAATCGGTGCTGCTTTCTGGCAAACCATCTCTGGCGAGCACGGACTCGACAGCAATGGTGTTTACAACGGTACCTCCGAGCTCCAGCTCGAGCGCATGAGCGTCTACTTCAACGAGGTTTGTTCCATCACTCCTACCGCGAAAACACAACA…	1288
	pgk	CGAATTGTCGGTGCCCTCCCCACCATCAAGTACGCCCTCGAAAATGGCGCCAAGTCCGTCATCCTCATGTCTCACCTCGGCCGCCCCAACGGCTCCCCCAACGAGAAGTACTCTCTCAAGCCCGTTGTTGCTGAGCTCGAGAAGCTCCTGAGCAAGAAGGTCACCTTCGCCCCCGACTGTGTCGGTCCCGAGGTTGAGGAGATCGTCAACAAGGCTGAGGATGGCTCCGTCATTCTCCTTGAGAACCTCCGGTTCCACATTGAGGAGGAGGGTTCTTCCAAGGATAAGGATGGTAACAAGATCAAGGCCGACAAGGCTCAGGTTGAGGCTTTCCGCAAGGGTCTGACCGCTCTTGGTGACGTTTACATCAGTGAGTATCCTAATTACATTCCATCATGA…	885
	rpb1	TTCCTCACCAAGGAGCAAATTATGAACTGTATGCTTTGGGTCCCTAACTGGGACGGTGTTATTCCTCAGCCCGCTATTTATAAGCCTCGTCCTCGCTGGACTGGTAAACAGCTCATCAGCATGGTTATCCCTAAGGAGGTTAGCCTGTTTAACGGTACCGACTCTAAGGAAAGCGCCCCTCTTAAGGACGAGGGTCTCTTGATCCAGGCCGGTCAACTTATGTATGGTCTTCTTACCAAGAAGAGTATTGGTGCTTCAGCAGGTGGTATTGTGCATATCAGCTACAACGAGTTGGGACCCGAGGGTGCTATGGCTTTCTTGAACGGTGTTCAGCAGGTTGTCACTTATTGGCTTCTGAACAACGGTCACAGTATCGGAATCGGTGACACGATTCCCGAT…	1604							1
	rpb2	ACATTTACGACGTACCAACACGCCTATTGGTCGTGATGGTAAGCTTGCGAAGCCTCGACAGCTGCACAACACTCACTGGGGCTTGGTGTGCCCTGCCGAGACACCTGAAGGTCAGGCTTGTGGTCTGGTCAAGAATTTGTCGCTGATGTGCTACGTGAGTGTGGGTTCACCAGCCGAGCCTTTGATCGAGTTCATGATCAACAGAGGTATGGAAGTTGTTGAAGAATACGAACCAACAAGATATCCTCACGCAACCAAGGTTTTCGTCAACGGAAGTTGGGTCGGCGTCCACCCTGATCCCAGGCACCTGGTGAACTCCGTCCTGGACACACGACGAAAATCTTATGTCCAGTTCGAAGTTTCCCTTGTTCGTGACATCCGTGACCGTGAATTCAAGAT…	1853
	cam	TTGTCTGTAGATTCGGTTAGCAACAGCGTACGGGTGACATTTTGATTATCCAATGCAAAAGCAACTCACAGTCGATTCGGCCATCACCGTCCTGGTCAGCCTCCCGGATCATCTCATCAACCTCATCATCAGTGAGCTTCTCGCCGATGGAGGTCATGACATGTCGGAGTTCGGCAGCGGAGATAAAGCCGTTGTTATCACGGTCGAACACCTTGAAAGCCTCGCGGATCTCCTCCTCGGAGTCGGTGTCCTTCATCTTGCGCGCCATCATGGTAAGGAACTCTTTTCTTCAATATCAGTGTCATAATTCTTCAGCCGGTCTAAGAAATAACGCACCAGGGAAGTCGATAGTGCCGTTGTTGTCGGCGTCAACCTCGTTGAT----CATATCCTGAAGC…	1174							1
	lsu	TAGTAACGGCGAGTGAAGCGGCAACAGCTCAAATTTGAAATCTGGCTCTCGGGCCCGAGTTGTAATTTGTAGAGGATGCTTTTGATGCGGTGCCTTCCGAGTTCCCTGGAACGGGACGCCATAGAGGGTGAGAGCCCCGTCTGGTTGGATACCAAATCTCTGTAAAGCTCCTTCGACGAGTCGAGTAGTTTGGGAATGCTGCTCTAAATGGGAGGTATATGTCTTCTAAAGCTAAATACTGGCCAGAGACCGATAGCGCACAAGTAGAGTGATCGAAAGATGAAAAGCACTTTGAAAAGAGAGTTAAAAAGTACGTGAAATTGTTGAAAGGGAAGCGTTTATGACCAGACTTGGGCTTGGATAATCATCTGGGGTTCTCCCCAGTGCACTTTTCCAGTC…	1031							1
562020KK	tef-1α	GAGGAGAAGACTCACCTTAACGTCGTCGTCATCGGCCACGTCGACTCTGGCAAGTCGACCACTGTAAGTACAACCATCAGCGAGTCGCTTATCTGCACTCGGAACCCGCCAAACCTGGCGGGGTATCACCACGACATCTTGCTAACTCTTGACAGACCGGTCACTTGATCTACCAGTGCGGTGGTATCGACAAGCGAACCATCGAGAAGTTCGAGAAGGTTAGTCAATATCCCTTCGATTACGCGCGCTCCCATCGATTCCCACGACTCGCTCCCTCATTCGAAACGCATTCATTACCCCGCTCAAGTCCGAAAATTTTGCGGTGCGACCGTGATTTTTTTTGGTGGGGTATCTTACCCCGCCACTCGAGTGACGGATGCGCTTGCCCTGTTCCCACAA…	665	11
	top1	ATGTCAGAGCTGCTCAAGAAGCTTGCAAGTGATCCACGCTCTCGCGGCACAGCTGCCGAAAAGGTGAAGCTGTACAACGATTGTAATCGTGAGGTTGCCATTCTGTGTAACCATAAACGAACTGTTGGCGCCAGCCACGAGCAACAGATGGCCAAGCTAGGGGATAGAGTGAGTTTAATTAGGTTCAGGATTCACAGCTCGGCATACTGATTATCTTTTTTAGATCAAAGGCCTCCGATACCAGCAATGGCGAACCAAGATGATGATTCTCGATATTGAATCAAGCTATAAGAAGAAGAAAGGCGCCGCCTGGTTCGAGAAGGATGGGGAGTTGGGCGATGAGTGGATCAAGGAGCATCAACAATTCCTTCTCGAAGAACAACGTACGAAGATCAGCAA…	819	2
	tub2	GTTCATCTTCAGACCGGTCAGTGCGTAAGTACTCGTTGCTCCAATGTCATCTATGAGGGGTGCTAACAATGTTGATTAGGGTAACCAAATTGGTGCTGCTTTCTGGCAGACCATCTCTGGCGAGCATGGCCTTGACAGCAATGGTGTCTACAACGGCACCTCGGAGCTTCAGCTCGAGCGCATGAGCGTCTACTTCAACGAGGTATGTTTCAGATAGTTGATTCCACGAGAACTGTAGGCTGACGCACATAGGCTTCCGGCAACAAGTACGTCCCTCGTGCCGTCCTCGTCGATTTGGAGCCCGGTACCATGGATGCCGTCCGCGCTGGTCCTTTCGGTCAGCTTTTCCGACCCGACAACTTCGTTTTCGGCCAGTCTGGTGCTGGAAACAACTGGGCG…	1195	4
	pgk	CGAATTGTCGGTGCCCTCCCCACCATCAAGTACGCCCTCGAGAATGGCGCCAAGTCAGTCATCCTCATGTCTCATCTCGGCCGTCCCAACGGCTCTCCCAACGAGAAGTACTCCCTCAAGCCCGTTGTCGCCGAGCTTGAGAAGCTCCTGAGCAAGAAGGTCACCTTCGCCCCTGACTGCGTCGGCCCCGAGGTCGAGGAGATTGTCAACAAGGCTGAGGATGGCTCCGTCATCCTCCTCGAGAACCTCCGATTCCACATTGAGGAGGAGGGCTCCTCCAAGGATAAGGAGGGCAACAAGACCAAGGCCGACAAGGCTCAGGTTGAGGCTTTCCGCAAGGGCCTGACCGCTCTTGGCGACGTTTACATCAGTGAGTAGTCCAACTTTACACAACATGTT…	878
	rpb1	TTTCACCAAGGATGATTACTCACCCGAAGCTCGTGGTTTCGTTGAGAACTCTTACCTTCGTGGTCTTACCCCTAGCGAGTTCTTCTTCCACGCCATGGCTGGTCGAGAAGGTCTTATCGATACTGCTGTCAAGACTGCCGAAACAGGCTACATTCAGCGACGATTGGTCAAGGCTCTGGAAGATCTTTCTGCGCGCTACGATGGAACGGTTCGAAATTCTCTGGGTGATATTGTTCAATTCCTGTACGGTGAGGACGGTCTCGATGCTATGATCATTGAGAAGCAGAAGCTGGGAATTCTCAACATGTCGAACAGTGCATTCGAAAAGAAATACCGTTTGGATCTTGCCAACCCTCCTGATTGGTTTAGGCACGATTACGAATTCGGTAACGAGTTGAC…	798	1
	rpb2	GCTACACAACACCCATTGGGGTTTGGTGTGTCCTGCTGAAACGCCTGAGGGGCAGGCTTGTGGTCTGGTCAAGAACTTGTCTCTGATGTGTTACGTGAGTGTGGGCTCTCCTGCTGATCCTCTGATTGACTTCATGATCCACAGAGGTATGGAAGTGGTTGAGGAGTATGAGCCAACAAGATACCCACACGCTACCAAGATTTTCGTCAACGGTAGCTGGGTTGGTGTTCACTCTGACCCCAAGCATCTTGTTCACCAAGTTTTGTCCACCCGACGAAAGAATGTCGTCCAATTCGAAGTGTCACTTGTTCGTGATATTCGAGACCGAGAATTCAAGATCTTCTCTGATGCAGGCAGAGTCATGAGACCGGTCTTTACAGTACAGCAGGAGGATGACGA…	762	6
	cam	ATGGGACGGTACGTAAAGGTATTGTCGTCATGAGAGGGAAGATCGCGAATGGGGTCGAGATGCGGATTGAGGCTGATAAGCTGGCTTCGGCTGGGAGCATTACGACACTGAAGAGCAGAAAGCCCACTCCTGTTCGCCAGGACGACAGGGATCATGTGTCCCCTTCTGTTCGGTACCGCCGCACTTGGCCCTGAATTTCCAGTGGACGAGTGCTCACAACAGCTCATTCCCTGCGTGCATGAGCTCGGGAAAAGCTCGCACCGTGCAAATAGTCCCTCATGGCAGCTTCACAAACCAGTTTCAGGCTCTATGATCCCCTGTAATTCGAAAACACAGTGCATCATGCCCCCTTTGTTAGTGCATGGTTTCCTGCCTTAGGTACCGATTTCCCCCCTGACA…	1535	1
	lsu	n.t.
n.t. - not tested
*- FIESC_31 is a cryptic species from Equiseti clade lacking latin binomial
